# Supplementary material for: Estrogens determine the efficacy of cancer immunotherapy in obese males with melanoma
Source: JCI Insight. 2025 Jun 12;10(14):e189758. doi: 10.1172/jci.insight.189758 (PMC12288961; doi:10.1172/jci.insight.189758)
Supplement: Supporting data values [file jciinsight-10-189758-s008.xlsx]

## Sheet: Fig. 1A
Days post-tumor implantation	Non-obese + Isotype										Non-obese + anti-PD-1										Obese + Isotype										Obese + anti-PD-1
0	0	0	0	0*	0	0	0*	0*	0	0*	0	0	0*	0	0	0*	0	0			0	0	0	0	0	0	0	0	0	0	0	0	0	0	0	0	0	0	0	0
7	10.2503	5.84726	2.51493	0*	2.5695	1.08319	0*	0*	0	0*	8.18557	4.58641	0*	7.21188	0.565677	0*	0	3.50206			2.97168	0.700569	0	0	0	2.91541	0.529537	0	0	0	2.51882	0.777421	3.5617	4.72041	1.41119	0	0	1.2875	0	0
9	28.7222	37.2741	8.26039	0*	4.54081	5.23316	0*	0*	17.1255	10,4823399*	18.4159	8.28649	0*	46.8823	3.68716	0*	2.95223	7.80267			41.9028	8.34578	0.536153	3.97065	2.02903	8.80855	6.08489	17.0425	14.2766	22.1502	41.9616	4.77892	13.0192	12.5553	6.27677	2.89399	0.640074	7.83413	20.2648	1.26553
11	109.145	72.3642	85.2785	0*	94.2227	10.5075	38,8480258*	0*	96.2111	0*	99.8364	60.2498	11,3025896*	130.145	87.3472	9,92545321*	34.7115	63.6508			158.352	125.773	33.4254	40.3919	47.1008	297.199	86.3498	399.386	157.204	159.256	263.835	88.0608	315.784	212.538	62.2564	42.0965	14.7383	83.6682	172.254	138.376
14	293.236	150.544	193.365	3,16315421*	128.714	14.8466	44,5029528*		227.62		298.425	150.623	24,9611959*	338.766	150.272	29,0184563*	51.0391	82.9871			383.028	261.367	197.687	127.18	174.658	389.08	263.348	555.717	246.113	215.562	334.815	153.329	422.339	269.806	200.254	61.8975	33.4634	146.655	165.645	253.46

## Sheet: Fig. 1B-left
Gene	Description	FC_no_obesity.aPD1_vs_no_obesity.isotype	PVALUE_no_obesity.aPD1_vs_no_obesity.isotype	PVALUE_FDR_no_obesity.aPD1_vs_no_obesity.isotype
Car7	carbonic anhydrase 7	3.9019	0.0313444	0.940519
Slc17a8	solute carrier family 17 (sodium-dependent inorganic phosphate cotransporter), member 8	3.78784	0.00691192	0.935989
A330035P11Rik	RIKEN cDNA A330035P11 gene	3.70186	0.0162328	0.935989
Gucy2f	guanylate cyclase 2f	3.48661	0.00204727	0.935989
Tstd1	thiosulfate sulfurtransferase (rhodanese)-like domain containing 1	3.16204	0.0369552	0.940519
Elf5	E74-like factor 5	3.07336	0.0350027	0.940519
Abcg4	ATP binding cassette subfamily G member 4	2.85985	0.0275063	0.940519
5430405H02Rik	RIKEN cDNA 5430405H02 gene	2.56877	0.00719251	0.935989
Egfl8	EGF-like domain 8	2.51535	0.0363416	0.940519
Asic1	acid-sensing (proton-gated) ion channel 1	2.34467	0.032934	0.940519
Ftx	Ftx transcript, Xist regulator (non-protein coding)	2.33026	0.0204098	0.935989
BC020402	NA	2.22354	0.0470341	0.940519
Ccdc148	coiled-coil domain containing 148	2.10462	0.0418042	0.940519
D330041H03Rik	RIKEN cDNA D330041H03 gene	2.07946	0.0366709	0.940519
Rwdd2a	RWD domain containing 2A	2.07615	0.0064741	0.935989
C1qa	complement component 1, q subcomponent, alpha polypeptide	-2.00686	0.0319844	0.940519
Ifi204	interferon activated gene 204	-2.02043	0.0372481	0.940519
Sorcs2	sortilin-related VPS10 domain containing receptor 2	-2.02151	0.0377351	0.940519
Arhgef3	Rho guanine nucleotide exchange factor (GEF) 3	-2.02212	0.03157	0.940519
Pik3cg	phosphatidylinositol-4,5-bisphosphate 3-kinase catalytic subunit gamma	-2.05105	0.0221714	0.940519
Klhl6	kelch-like 6	-2.05459	0.0284863	0.940519
Serpine1	serine (or cysteine) peptidase inhibitor, clade E, member 1	-2.05804	0.0449978	0.940519
Lcp2	lymphocyte cytosolic protein 2	-2.0608	0.0100785	0.935989
C5ar1	complement component 5a receptor 1	-2.061	0.0052848	0.935989
Clec7a	C-type lectin domain family 7, member a	-2.0612	0.0235849	0.940519
Il4ra	interleukin 4 receptor, alpha	-2.06334	0.0304908	0.940519
Myo1g	myosin IG	-2.06363	0.0482643	0.940519
Myh3	myosin, heavy polypeptide 3, skeletal muscle, embryonic	-2.06751	0.0414072	0.940519
Csf2rb	colony stimulating factor 2 receptor, beta, low-affinity (granulocyte-macrophage)	-2.06881	0.0308121	0.940519
Cfp	complement factor properdin	-2.08448	0.0292735	0.940519
Ccr5	chemokine (C-C motif) receptor 5	-2.09253	0.0478754	0.940519
Inpp5d	inositol polyphosphate-5-phosphatase D	-2.09588	0.031349	0.940519
Gda	guanine deaminase	-2.09962	0.01043	0.935989
Itih5	inter-alpha (globulin) inhibitor H5	-2.10516	0.00487801	0.935989
Tlcd2	TLC domain containing 2	-2.10998	0.0442149	0.940519
Cd48	CD48 antigen	-2.1214	0.0392442	0.940519
Rbp1	retinol binding protein 1, cellular	-2.12188	0.0361379	0.940519
Il16	interleukin 16	-2.13042	0.0405705	0.940519
Prkcb	protein kinase C, beta	-2.13161	0.049836	0.940519
Aoah	acyloxyacyl hydrolase	-2.13422	0.0264028	0.940519
Lama2	laminin, alpha 2	-2.13967	0.0439124	0.940519
Ccr1	chemokine (C-C motif) receptor 1	-2.14172	0.00718468	0.935989
Fcgr4	Fc receptor, IgG, low affinity IV	-2.14217	0.0196252	0.935989
Itgal	integrin alpha L	-2.14836	0.0153152	0.935989
Tnfrsf21	tumor necrosis factor receptor superfamily, member 21	-2.15164	0.0026684	0.935989
Pdlim4	PDZ and LIM domain 4	-2.16087	0.0251502	0.940519
Fam213b	NA	-2.16292	0.0288889	0.940519
Thy1	thymus cell antigen 1, theta	-2.17766	0.0246861	0.940519
Colec12	collectin sub-family member 12	-2.18889	0.0097853	0.935989
Vav1	vav 1 oncogene	-2.19873	0.0358976	0.940519
Rps4y2	NA	-2.20046	0.0154748	0.935989
Cd4	CD4 antigen	-2.2074	0.0437014	0.940519
Slc11a1	solute carrier family 11 (proton-coupled divalent metal ion transporters), member 1	-2.21289	0.0152427	0.935989
Tnfaip8l2	tumor necrosis factor, alpha-induced protein 8-like 2	-2.21543	0.0330492	0.940519
Emr1	NA	-2.22589	0.0328469	0.940519
Myo1f	myosin IF	-2.22653	0.0140317	0.935989
Ccdc109b	NA	-2.2382	0.00664921	0.935989
Lair1	leukocyte-associated Ig-like receptor 1	-2.24187	0.0171637	0.935989
Lrrc25	leucine rich repeat containing 25	-2.24495	0.040917	0.940519
Alox5ap	arachidonate 5-lipoxygenase activating protein	-2.25071	0.00318501	0.935989
Pcsk6	proprotein convertase subtilisin/kexin type 6	-2.25818	0.0350868	0.940519
A4galt	alpha 1,4-galactosyltransferase	-2.25994	0.0129824	0.935989
Sqrdl	NA	-2.2608	0.0106242	0.935989
Gpx7	glutathione peroxidase 7	-2.26804	0.00725045	0.935989
C3ar1	complement component 3a receptor 1	-2.27132	0.0045568	0.935989
Itgax	integrin alpha X	-2.27549	0.0433625	0.940519
Runx3	runt related transcription factor 3	-2.29325	0.0214951	0.940519
Ms4a6d	membrane-spanning 4-domains, subfamily A, member 6D	-2.29458	0.00187389	0.935989
Wdfy4	WD repeat and FYVE domain containing 4	-2.29972	0.0231138	0.940519
Itgam	integrin alpha M	-2.30337	0.0392438	0.940519
Dock2	dedicator of cyto-kinesis 2	-2.32454	0.0131848	0.935989
Camk1d	calcium/calmodulin-dependent protein kinase ID	-2.32963	0.0381513	0.940519
Rassf4	Ras association (RalGDS/AF-6) domain family member 4	-2.33619	0.0186689	0.935989
Gprc5c	G protein-coupled receptor, family C, group 5, member C	-2.34288	0.0489781	0.940519
Cd248	CD248 antigen, endosialin	-2.344	0.0219403	0.940519
Themis2	thymocyte selection associated family member 2	-2.34489	0.0396324	0.940519
Ccl9	chemokine (C-C motif) ligand 9	-2.36113	0.00492018	0.935989
Lipo1	lipase, member O1	-2.36376	0.0275505	0.940519
Slfn2	schlafen 2	-2.36554	0.0190996	0.935989
Tbxas1	thromboxane A synthase 1, platelet	-2.36954	0.0133622	0.935989
Tlr7	toll-like receptor 7	-2.39685	0.00970342	0.935989
Tnfrsf1b	tumor necrosis factor receptor superfamily, member 1b	-2.41136	0.00437144	0.935989
Ly86	lymphocyte antigen 86	-2.41363	0.00342313	0.935989
Cd33	CD33 antigen	-2.41771	0.0487249	0.940519
Gas6	growth arrest specific 6	-2.43005	0.0278022	0.940519
Dram1	DNA-damage regulated autophagy modulator 1	-2.43181	0.0154827	0.935989
Ccdc80	coiled-coil domain containing 80	-2.43204	0.0171729	0.935989
Pltp	phospholipid transfer protein	-2.43217	0.0162741	0.935989
P2ry6	pyrimidinergic receptor P2Y, G-protein coupled, 6	-2.44724	0.019977	0.935989
Cd84	CD84 antigen	-2.4569	0.000412308	0.899862
0610007N19Rik	NA	-2.45697	0.0480661	0.940519
Ace	angiotensin I converting enzyme (peptidyl-dipeptidase A) 1	-2.46934	0.00776514	0.935989
Pik3ap1	phosphoinositide-3-kinase adaptor protein 1	-2.47126	0.017911	0.935989
Ms4a6c	membrane-spanning 4-domains, subfamily A, member 6C	-2.47413	0.011289	0.935989
Gna15	guanine nucleotide binding protein, alpha 15	-2.47837	0.0332855	0.940519
Eepd1	endonuclease/exonuclease/phosphatase family domain containing 1	-2.48569	0.0235868	0.940519
4632428N05Rik	NA	-2.49479	0.00428282	0.935989
Dpep2	dipeptidase 2	-2.49628	0.00739981	0.935989
Igfbp6	insulin-like growth factor binding protein 6	-2.50463	0.00892372	0.935989
Chl1	cell adhesion molecule L1-like	-2.51166	0.0456104	0.940519
Clec4n	C-type lectin domain family 4, member n	-2.51977	0.0104063	0.935989
Col5a1	collagen, type V, alpha 1	-2.53204	0.0459788	0.940519
Cybb	cytochrome b-245, beta polypeptide	-2.53501	0.00951642	0.935989
Mmp2	matrix metallopeptidase 2	-2.55109	0.0316235	0.940519
Laptm5	lysosomal-associated protein transmembrane 5	-2.55257	0.0205086	0.935989
Ncf4	neutrophil cytosolic factor 4	-2.55422	0.0193638	0.935989
Asap3	ArfGAP with SH3 domain, ankyrin repeat and PH domain 3	-2.55556	0.0131392	0.935989
Mafb	v-maf musculoaponeurotic fibrosarcoma oncogene family, protein B (avian)	-2.56675	0.00238249	0.935989
F2rl3	coagulation factor II (thrombin) receptor-like 3	-2.56794	0.0203011	0.935989
Cyp1b1	cytochrome P450, family 1, subfamily b, polypeptide 1	-2.576	0.0325537	0.940519
Fcgr3	Fc receptor, IgG, low affinity III	-2.57913	0.000100303	0.454662
Mrc1	mannose receptor, C type 1	-2.58523	0.00572934	0.935989
Sp110	Sp110 nuclear body protein	-2.58796	0.00526514	0.935989
Nrgn	neurogranin	-2.5919	0.0433123	0.940519
Irak3	interleukin-1 receptor-associated kinase 3	-2.59532	0.0110862	0.935989
Ctss	cathepsin S	-2.61949	0.00220611	0.935989
Fcgr1	Fc receptor, IgG, high affinity I	-2.6204	0.0117813	0.935989
Igsf10	immunoglobulin superfamily, member 10	-2.62552	0.0401503	0.940519
Apol9a	apolipoprotein L 9a	-2.64957	0.00886003	0.935989
Lilrb3	NA	-2.65514	0.0288754	0.940519
Kcnk13	potassium channel, subfamily K, member 13	-2.65609	0.00708504	0.935989
Ephb3	Eph receptor B3	-2.6596	0.0491005	0.940519
Rnase4	ribonuclease, RNase A family 4	-2.66558	0.00174329	0.935989
Osbp2	oxysterol binding protein 2	-2.68674	0.0269175	0.940519
Clec5a	C-type lectin domain family 5, member a	-2.6899	0.0219483	0.940519
Mfap2	microfibrillar-associated protein 2	-2.69038	0.0228687	0.940519
Ugt1a7c	UDP glucuronosyltransferase 1 family, polypeptide A7C	-2.69324	0.0368993	0.940519
Islr	immunoglobulin superfamily containing leucine-rich repeat	-2.69943	0.0117669	0.935989
Col5a2	collagen, type V, alpha 2	-2.71562	0.0423512	0.940519
Rarres2	retinoic acid receptor responder (tazarotene induced) 2	-2.7177	0.0135476	0.935989
Bst1	bone marrow stromal cell antigen 1	-2.73851	0.0308656	0.940519
Ncf1	neutrophil cytosolic factor 1	-2.75155	0.0119003	0.935989
Tgfbi	transforming growth factor, beta induced	-2.75544	0.0163261	0.935989
B430306N03Rik	RIKEN cDNA B430306N03 gene	-2.7628	0.0292228	0.940519
Ccl11	chemokine (C-C motif) ligand 11	-2.78011	0.024179	0.940519
Treml2	triggering receptor expressed on myeloid cells-like 2	-2.78871	0.0256758	0.940519
Ms4a4d	membrane-spanning 4-domains, subfamily A, member 4D	-2.80055	0.0487721	0.940519
Npl	N-acetylneuraminate pyruvate lyase	-2.80574	0.0101362	0.935989
Abcc3	ATP-binding cassette, sub-family C (CFTR/MRP), member 3	-2.82395	0.00848458	0.935989
Tppp3	tubulin polymerization-promoting protein family member 3	-2.82479	0.00462369	0.935989
4930506M07Rik	NA	-2.83254	0.00583204	0.935989
Il6ra	interleukin 6 receptor, alpha	-2.84827	0.00416981	0.935989
Hspa1a	heat shock protein 1A	-2.84967	0.0243925	0.940519
Pkp3	plakophilin 3	-2.87105	0.018549	0.935989
Ebf1	early B cell factor 1	-2.87357	0.00874248	0.935989
Efs	embryonal Fyn-associated substrate	-2.87638	0.0047338	0.935989
Cmklr1	chemokine-like receptor 1	-2.87805	0.00854307	0.935989
Rhoh	ras homolog family member H	-2.87858	0.0326804	0.940519
Tek	TEK receptor tyrosine kinase	-2.90519	0.00918374	0.935989
Pdgfra	platelet derived growth factor receptor, alpha polypeptide	-2.9084	0.0310633	0.940519
Ppp1r3d	protein phosphatase 1, regulatory subunit 3D	-2.90979	0.0433141	0.940519
Arhgap24	Rho GTPase activating protein 24	-2.91263	0.0133527	0.935989
Ms4a6b	membrane-spanning 4-domains, subfamily A, member 6B	-2.94208	0.00917876	0.935989
Cd300ld	CD300 molecule like family member d	-2.94296	0.00257813	0.935989
Ptgs2	prostaglandin-endoperoxide synthase 2	-2.94306	0.0198156	0.935989
Slfn1	schlafen 1	-2.95682	0.0421112	0.940519
Thbs2	thrombospondin 2	-2.9581	0.0197498	0.935989
Folr2	folate receptor 2 (fetal)	-2.99119	0.00842265	0.935989
Ccl8	chemokine (C-C motif) ligand 8	-3.0096	0.0417012	0.940519
Epb4.1l3	NA	-3.03038	0.00899789	0.935989
Vcan	versican	-3.03729	0.0423006	0.940519
Cnn1	calponin 1	-3.0475	0.0343016	0.940519
Gpx3	glutathione peroxidase 3	-3.04831	0.0355317	0.940519
Wnt5a	wingless-type MMTV integration site family, member 5A	-3.05304	0.0346901	0.940519
Tnc	tenascin C	-3.05785	0.0402687	0.940519
Cd40	CD40 antigen	-3.05922	0.0151506	0.935989
Lsp1	lymphocyte specific 1	-3.06094	0.0154372	0.935989
Aim1	NA	-3.06346	0.0114721	0.935989
Nfam1	Nfat activating molecule with ITAM motif 1	-3.0712	0.00771711	0.935989
Chi3l3	NA	-3.08527	0.028727	0.940519
Sult1a1	sulfotransferase family 1A, phenol-preferring, member 1	-3.09223	0.0121978	0.935989
Egfr	epidermal growth factor receptor	-3.0979	0.0180025	0.935989
Pf4	platelet factor 4	-3.13603	0.000110583	0.454662
Ifi27l2a	interferon, alpha-inducible protein 27 like 2A	-3.14521	0.000138881	0.454662
Padi4	peptidyl arginine deiminase, type IV	-3.16268	0.0264807	0.940519
Nxpe5	neurexophilin and PC-esterase domain family, member 5	-3.1647	0.00133777	0.935989
Hp	haptoglobin	-3.20767	0.0314264	0.940519
Galnt16	polypeptide N-acetylgalactosaminyltransferase 16	-3.22374	0.0129964	0.935989
Gas1	growth arrest specific 1	-3.22943	0.0423834	0.940519
Oas3	2'-5' oligoadenylate synthetase 3	-3.24566	0.0215187	0.940519
Dcn	decorin	-3.25937	0.0322544	0.940519
Lipc	lipase, hepatic	-3.27045	0.0070689	0.935989
Mmp19	matrix metallopeptidase 19	-3.27193	0.00172564	0.935989
Aldh1a1	aldehyde dehydrogenase family 1, subfamily A1	-3.27537	0.0391915	0.940519
Slit3	slit guidance ligand 3	-3.29645	0.0340057	0.940519
Clmp	CXADR-like membrane protein	-3.30563	0.0221257	0.940519
Csf1r	colony stimulating factor 1 receptor	-3.32505	0.0132505	0.935989
Ccl6	chemokine (C-C motif) ligand 6	-3.32756	0.00137902	0.935989
Medag	mesenteric estrogen dependent adipogenesis	-3.33152	0.0262849	0.940519
Itgb7	integrin beta 7	-3.3399	0.0133613	0.935989
Ntrk2	neurotrophic tyrosine kinase, receptor, type 2	-3.3569	0.0319472	0.940519
Sulf1	sulfatase 1	-3.35795	0.00843238	0.935989
Arrdc4	arrestin domain containing 4	-3.38661	0.0127001	0.935989
Flrt2	fibronectin leucine rich transmembrane protein 2	-3.39663	0.0372062	0.940519
Plbd1	phospholipase B domain containing 1	-3.39998	0.0113873	0.935989
Pla2g7	phospholipase A2, group VII (platelet-activating factor acetylhydrolase, plasma)	-3.4087	0.000113009	0.454662
Cds1	CDP-diacylglycerol synthase 1	-3.48904	0.00782971	0.935989
Plin1	perilipin 1	-3.4998	0.0473043	0.940519
Plac8	placenta-specific 8	-3.50319	0.00460478	0.935989
Abca9	ATP-binding cassette, sub-family A (ABC1), member 9	-3.51217	0.00584926	0.935989
Tlr5	toll-like receptor 5	-3.57191	0.00814234	0.935989
Clec4a1	C-type lectin domain family 4, member a1	-3.60104	0.0055859	0.935989
March1	NA	-3.60756	0.00971532	0.935989
Cd6	CD6 antigen	-3.61869	0.0410067	0.940519
Ticam2	toll-like receptor adaptor molecule 2	-3.63733	0.00593635	0.935989
Emilin2	elastin microfibril interfacer 2	-3.63868	0.00804341	0.935989
Epsti1	epithelial stromal interaction 1 (breast)	-3.64295	0.008065	0.935989
Loxl1	lysyl oxidase-like 1	-3.66799	0.0127973	0.935989
Wbscr17	NA	-3.70109	0.018531	0.935989
Cyp4f18	cytochrome P450, family 4, subfamily f, polypeptide 18	-3.70915	0.00571942	0.935989
Fbln2	fibulin 2	-3.71997	0.0305484	0.940519
Wfdc17	WAP four-disulfide core domain 17	-3.743	0.00193005	0.935989
Apoc2	apolipoprotein C2	-3.74616	0.0192218	0.935989
Lrg1	leucine-rich alpha-2-glycoprotein 1	-3.74664	0.00238521	0.935989
Il1r2	interleukin 1 receptor, type II	-3.75566	0.0215428	0.940519
Casp1	caspase 1	-3.76346	0.00515372	0.935989
Cd55	CD55 molecule, decay accelerating factor for complement	-3.76788	0.0417059	0.940519
Ccr2	chemokine (C-C motif) receptor 2	-3.76939	0.0164005	0.935989
Serpina3n	serine (or cysteine) peptidase inhibitor, clade A, member 3N	-3.85381	0.0158253	0.935989
Siglec1	sialic acid binding Ig-like lectin 1, sialoadhesin	-3.88405	0.0347862	0.940519
Ly6c1	lymphocyte antigen 6 complex, locus C1	-3.90177	0.00513771	0.935989
Ptges	prostaglandin E synthase	-3.92387	0.00131167	0.935989
Cfd	complement factor D (adipsin)	-3.99059	0.041339	0.940519
Fam20a	FAM20A, golgi associated secretory pathway pseudokinase	-3.99825	0.00904734	0.935989
Cpxm1	carboxypeptidase X 1 (M14 family)	-4.03949	0.0465551	0.940519
Col14a1	collagen, type XIV, alpha 1	-4.06179	0.0343857	0.940519
Mrgprf	MAS-related GPR, member F	-4.12093	0.0109639	0.935989
Rap1gap2	RAP1 GTPase activating protein 2	-4.14276	0.0159168	0.935989
Col1a2	collagen, type I, alpha 2	-4.14352	0.0371624	0.940519
Sdr39u1	short chain dehydrogenase/reductase family 39U, member 1	-4.15451	0.0174704	0.935989
Spint2	serine protease inhibitor, Kunitz type 2	-4.15648	0.00979782	0.935989
Ogn	osteoglycin	-4.17421	0.0317414	0.940519
Dpt	dermatopontin	-4.18937	0.00853395	0.935989
Pyhin1	NA	-4.19706	0.0113492	0.935989
Lox	lysyl oxidase	-4.23195	0.0102089	0.935989
Mfap5	microfibrillar associated protein 5	-4.24758	0.00612829	0.935989
Lbp	lipopolysaccharide binding protein	-4.25691	0.00890161	0.935989
Clec4a3	C-type lectin domain family 4, member a3	-4.26371	0.00362476	0.935989
Ror2	receptor tyrosine kinase-like orphan receptor 2	-4.28389	0.0180812	0.935989
Fbn1	fibrillin 1	-4.32516	0.0332247	0.940519
Htra3	HtrA serine peptidase 3	-4.35077	0.00363732	0.935989
Col3a1	collagen, type III, alpha 1	-4.35494	0.0372767	0.940519
Cadm3	cell adhesion molecule 3	-4.42945	0.0191153	0.935989
Clec10a	C-type lectin domain family 10, member A	-4.47112	0.00577207	0.935989
Tnxb	tenascin XB	-4.58908	0.0150992	0.935989
Cma1	chymase 1, mast cell	-4.63834	0.0359521	0.940519
Trpm2	transient receptor potential cation channel, subfamily M, member 2	-4.64181	0.0215968	0.940519
Lrrc15	leucine rich repeat containing 15	-4.65254	0.0247602	0.940519
Col1a1	collagen, type I, alpha 1	-4.67371	0.031645	0.940519
Scara3	scavenger receptor class A, member 3	-4.6769	0.0292149	0.940519
Tlr9	toll-like receptor 9	-4.70607	0.016763	0.935989
Ret	ret proto-oncogene	-4.72536	0.0308491	0.940519
F13a1	coagulation factor XIII, A1 subunit	-4.85319	0.00928109	0.935989
Cidec	cell death-inducing DFFA-like effector c	-4.88404	0.00610959	0.935989
Pamr1	peptidase domain containing associated with muscle regeneration 1	-4.89118	0.0155834	0.935989
Pcsk5	proprotein convertase subtilisin/kexin type 5	-4.96747	0.0195766	0.935989
Arsi	arylsulfatase i	-5.01963	0.0141618	0.935989
Slc38a4	solute carrier family 38, member 4	-5.02605	0.0100394	0.935989
Ly6a	lymphocyte antigen 6 complex, locus A	-5.05588	0.00898775	0.935989
Retn	resistin	-5.09553	0.0177228	0.935989
Fcna	ficolin A	-5.1135	0.000946778	0.935989
Efhd1	EF hand domain containing 1	-5.15023	0.0267833	0.940519
Adipoq	adiponectin, C1Q and collagen domain containing	-5.16138	0.00165328	0.935989
C3	complement component 3	-5.23547	0.0360397	0.940519
Klrb1b	killer cell lectin-like receptor subfamily B member 1B	-5.30064	0.0140908	0.935989
Islr2	immunoglobulin superfamily containing leucine-rich repeat 2	-5.31025	0.0115742	0.935989
Cd209f	CD209f antigen	-5.32776	0.0165963	0.935989
Dpep1	dipeptidase 1	-5.37039	0.00248197	0.935989
Rasgrp4	RAS guanyl releasing protein 4	-5.39894	0.00202414	0.935989
Kcp	kielin/chordin-like protein	-5.40486	0.041914	0.940519
1700112E06Rik	NA	-5.54324	0.00661385	0.935989
Pcdhga11	protocadherin gamma subfamily A, 11	-5.57773	0.0140085	0.935989
Ptgis	prostaglandin I2 (prostacyclin) synthase	-5.65544	0.0110303	0.935989
Cthrc1	collagen triple helix repeat containing 1	-5.86007	0.0116477	0.935989
Cd177	CD177 antigen	-5.90307	0.00893363	0.935989
Dpp4	dipeptidylpeptidase 4	-5.92405	0.0103685	0.935989
Efemp1	epidermal growth factor-containing fibulin-like extracellular matrix protein 1	-6.10739	0.00796103	0.935989
A630033H20Rik	NA	-6.14143	0.0383109	0.940519
Ces2g	carboxylesterase 2G	-6.19661	0.0246968	0.940519
Il1rl1	interleukin 1 receptor-like 1	-6.23592	0.01113	0.935989
Scara5	scavenger receptor class A, member 5	-6.27568	0.00523724	0.935989
Spon2	spondin 2, extracellular matrix protein	-6.34258	0.00452967	0.935989
Pi16	peptidase inhibitor 16	-6.35353	0.0249477	0.940519
Clec3b	C-type lectin domain family 3, member b	-6.35664	0.012261	0.935989
Gabra3	gamma-aminobutyric acid (GABA) A receptor, subunit alpha 3	-6.37532	0.0232965	0.940519
2200002D01Rik	RIKEN cDNA 2200002D01 gene	-7.05703	0.000370552	0.899862
Pla2g2d	phospholipase A2, group IID	-7.31564	0.00785558	0.935989
Prg4	proteoglycan 4 (megakaryocyte stimulating factor, articular superficial zone protein)	-7.32757	0.0379486	0.940519
Fndc1	fibronectin type III domain containing 1	-7.52563	0.00998677	0.935989
Lrrc17	leucine rich repeat containing 17	-7.68164	0.00183126	0.935989
Gm5431	predicted gene 5431	-7.84453	0.00330584	0.935989
Lyve1	lymphatic vessel endothelial hyaluronan receptor 1	-8.28057	0.00150904	0.935989
C6	complement component 6	-8.54336	0.0206953	0.937735
Cd163	CD163 antigen	-8.88699	0.00545322	0.935989
Gpr133	NA	-9.01077	0.0102196	0.935989
Chp2	calcineurin-like EF hand protein 2	-9.26262	0.00149723	0.935989
Cmah	cytidine monophospho-N-acetylneuraminic acid hydroxylase	-9.76983	0.00177184	0.935989
Dmkn	dermokine	-9.81067	0.0166113	0.935989
Sfrp2	secreted frizzled-related protein 2	-10.0415	0.0134148	0.935989
Alox5	arachidonate 5-lipoxygenase	-10.2322	0.00121137	0.935989
Ptx3	pentraxin related gene	-10.5223	0.00131206	0.935989
Bank1	B cell scaffold protein with ankyrin repeats 1	-10.5838	0.00885568	0.935989
Fxyd2	FXYD domain-containing ion transport regulator 2	-11.317	0.00338077	0.935989
Figf	NA	-11.6095	0.0058912	0.935989
Nnat	neuronatin	-14.0949	0.0184969	0.935989
Krt5	keratin 5	-23.6385	0.00722921	0.935989
Rbp4	retinol binding protein 4, plasma	-55.006	0.0171973	0.935989

## Sheet: Fig. 1B-right
Gene	Description	FC_obesity.aPD1_vs_obesity.isotype	PVALUE_obesity.aPD1_vs_obesity.isotype	PVALUE_FDR_obesity.aPD1_vs_obesity.isotype
Cd3d	CD3 antigen, delta polypeptide	30.3884	0.000116525	0.176551
Prf1	perforin 1 (pore forming protein)	18.6029	0.000843589	0.259953
Gm4841	predicted gene 4841	17.3482	0.00502197	0.366565
Gbp10	guanylate-binding protein 10	14.7673	0.00459545	0.360568
Cd3g	CD3 antigen, gamma polypeptide	13.4294	0.000891409	0.259953
Retn	resistin	12.8549	0.00292525	0.333097
Gm12185	predicted gene 12185	12.0691	0.0101771	0.470914
Pck1	phosphoenolpyruvate carboxykinase 1, cytosolic	11.7942	0.00458724	0.360568
Gzmb	granzyme B	11.7934	0.000387177	0.218395
Nnat	neuronatin	11.7396	0.00427815	0.360568
Cfd	complement factor D (adipsin)	11.2075	0.004677	0.360568
Pgam2	phosphoglycerate mutase 2	10.6046	0.0179215	0.535404
Car3	carbonic anhydrase 3	10.4274	0.0483349	0.672512
Nkg7	natural killer cell group 7 sequence	9.4944	0.00111968	0.266018
Apol9a	apolipoprotein L 9a	9.2008	9.94748e-06	0.0839093
Tgtp1	T cell specific GTPase 1	9.11039	0.00441777	0.360568
Ms4a4b	membrane-spanning 4-domains, subfamily A, member 4B	9.01366	0.0164357	0.531724
Gbp4	guanylate binding protein 4	8.80394	0.0118698	0.480373
Apol6	apolipoprotein L 6	8.79475	0.00159188	0.276741
Gm12250	predicted gene 12250	8.57972	0.002044	0.289136
Cd8a	CD8 antigen, alpha chain	8.51957	0.000815833	0.259953
Cidec	cell death-inducing DFFA-like effector c	8.50201	0.000578634	0.251179
Plin1	perilipin 1	8.46631	0.00204196	0.289136
Foxp3	forkhead box P3	8.4655	0.00319435	0.342869
Plin4	perilipin 4	8.38565	0.00128469	0.276741
Adipoq	adiponectin, C1Q and collagen domain containing	8.05545	0.000183845	0.176551
Gm4951	predicted gene 4951	7.82983	0.00438453	0.360568
Irg1	NA	7.57621	0.000928669	0.259953
Fam189a2	family with sequence similarity 189, member A2	7.45126	0.00691707	0.422708
Sh2d2a	SH2 domain containing 2A	7.40898	0.00945371	0.46095
Tgtp2	T cell specific GTPase 2	7.33482	0.00368833	0.353874
Cd3e	CD3 antigen, epsilon polypeptide	7.23422	0.00141674	0.276741
Amica1	NA	6.98937	0.00446601	0.360568
Il2rb	interleukin 2 receptor, beta chain	6.95675	0.00164688	0.276741
Sell	selectin, lymphocyte	6.87441	0.00449718	0.360568
Cd8b1	CD8 antigen, beta chain 1	6.74696	0.00583714	0.396048
Cd6	CD6 antigen	6.64359	0.00263695	0.325763
Spint2	serine protease inhibitor, Kunitz type 2	6.61382	0.00307394	0.341129
H2-T10	histocompatibility 2, T region locus 10	6.30763	0.00102187	0.259953
Gbp6	guanylate binding protein 6	6.25156	0.00348086	0.348735
Batf2	basic leucine zipper transcription factor, ATF-like 2	6.18708	0.000723273	0.252644
Lrg1	leucine-rich alpha-2-glycoprotein 1	6.12468	0.000260544	0.176551
Iigp1	interferon inducible GTPase 1	6.12238	0.0140709	0.502059
Psmb9	proteasome (prosome, macropain) subunit, beta type 9 (large multifunctional peptidase 2)	6.11384	0.00124003	0.276741
1700112E06Rik	NA	6.09228	0.00694968	0.422708
Gli2	GLI-Kruppel family member GLI2	6.0456	0.00644403	0.412657
Chp2	calcineurin-like EF hand protein 2	6.03802	0.00553448	0.3855
Gpc3	glypican 3	6.01984	0.0163036	0.530226
Slamf8	SLAM family member 8	5.98874	0.0104103	0.474993
Them6	thioesterase superfamily member 6	5.89981	0.0240661	0.575171
Chst13	carbohydrate sulfotransferase 13	5.74359	0.0381085	0.652085
Psmb8	proteasome (prosome, macropain) subunit, beta type 8 (large multifunctional peptidase 7)	5.73205	0.00106037	0.261992
Igtp	interferon gamma induced GTPase	5.67261	0.0042297	0.360568
Serpina3g	serine (or cysteine) peptidase inhibitor, clade A, member 3G	5.60319	0.000732376	0.252644
Treml2	triggering receptor expressed on myeloid cells-like 2	5.59853	0.00163419	0.276741
Pdcd1	programmed cell death 1	5.59361	0.0187849	0.539694
Apol10b	apolipoprotein L 10B	5.55771	0.0285501	0.601507
Klra2	killer cell lectin-like receptor, subfamily A, member 2	5.54853	0.0216216	0.554343
Ifi47	interferon gamma inducible protein 47	5.48874	0.00493697	0.366565
Apol9b	apolipoprotein L 9b	5.41542	0.00171923	0.276741
Slc4a1	solute carrier family 4 (anion exchanger), member 1	5.29548	0.00741472	0.434451
Hp	haptoglobin	5.26009	0.00580109	0.395652
Cxcl9	chemokine (C-X-C motif) ligand 9	5.14709	0.0194369	0.547367
Slc28a2	solute carrier family 28 (sodium-coupled nucleoside transporter), member 2	5.10091	0.0244961	0.575171
Dusp27	dual specificity phosphatase 27 (putative)	5.0566	0.0317445	0.622776
Pydc3	NA	5.04609	0.0316959	0.622776
Lep	leptin	4.97098	0.0065942	0.415149
AW112010	expressed sequence AW112010	4.96942	0.00234029	0.304016
Zbp1	Z-DNA binding protein 1	4.94677	0.00792831	0.439557
Cma1	chymase 1, mast cell	4.93717	0.0475669	0.671216
Fmo2	flavin containing monooxygenase 2	4.9043	0.0404803	0.654645
Ptprcap	protein tyrosine phosphatase, receptor type, C polypeptide-associated protein	4.88085	0.0186741	0.539694
Cd300e	CD300E molecule	4.87887	0.0461862	0.667419
Ms4a4c	membrane-spanning 4-domains, subfamily A, member 4C	4.77438	0.00323089	0.343972
Actc1	actin, alpha, cardiac muscle 1	4.73697	0.0283732	0.601507
Slfn1	schlafen 1	4.63883	0.0109978	0.480373
Cd209d	CD209d antigen	4.6381	0.0352055	0.64396
Gbp2	guanylate binding protein 2	4.39974	0.00887394	0.453969
Pglyrp1	peptidoglycan recognition protein 1	4.37998	0.00882462	0.453969
Themis2	thymocyte selection associated family member 2	4.32376	0.00185946	0.286466
Olfr56	olfactory receptor 56	4.24453	0.028303	0.601507
Slc39a4	solute carrier family 39 (zinc transporter), member 4	4.20096	0.0352101	0.64396
Gzmc	granzyme C	4.19688	0.0286469	0.601507
Tlr9	toll-like receptor 9	4.11213	0.0224227	0.560352
Clec4e	C-type lectin domain family 4, member e	4.09242	0.0455572	0.665318
Chi3l3	NA	4.06634	0.0135767	0.501671
Gbp5	guanylate binding protein 5	4.05032	0.0182326	0.537739
Dnase1l3	deoxyribonuclease 1-like 3	4.01766	0.0280304	0.601507
Nlrc5	NLR family, CARD domain containing 5	4.0167	0.0405403	0.654645
Lipg	lipase, endothelial	4.01207	0.00447567	0.360568
Ifitm1	interferon induced transmembrane protein 1	3.96957	0.0133405	0.501671
Cd79b	CD79B antigen	3.94247	0.0174619	0.531914
Pla2g2d	phospholipase A2, group IID	3.9357	0.0356319	0.647156
Cd244	NA	3.92535	0.01031	0.47206
Cd177	CD177 antigen	3.90919	0.0364521	0.649736
Alpk3	alpha-kinase 3	3.86892	0.0313974	0.620134
Ciita	class II transactivator	3.83832	0.0344651	0.643303
Ifi44	interferon-induced protein 44	3.83798	0.00100575	0.259953
Sncg	synuclein, gamma	3.76064	0.00274436	0.332754
Gbp9	guanylate-binding protein 9	3.74741	0.0200911	0.549228
Gbp8	guanylate-binding protein 8	3.7068	0.0191838	0.544927
Tap1	transporter 1, ATP-binding cassette, sub-family B (MDR/TAP)	3.68131	0.00671019	0.42043
Clec10a	C-type lectin domain family 10, member A	3.68018	0.0123124	0.484656
Fgl2	fibrinogen-like protein 2	3.66349	0.0259531	0.585443
Penk	preproenkephalin	3.6603	0.0203882	0.549349
H2-Ab1	histocompatibility 2, class II antigen A, beta 1	3.62595	0.0347779	0.64396
Gbp7	guanylate binding protein 7	3.59757	0.00236805	0.304016
H2-T24	histocompatibility 2, T region locus 24	3.58937	0.00481858	0.360568
Irgm1	immunity-related GTPase family M member 1	3.57811	0.00156523	0.276741
Lag3	lymphocyte-activation gene 3	3.57441	0.0062758	0.412657
Sult1a1	sulfotransferase family 1A, phenol-preferring, member 1	3.56664	0.005454	0.38398
Cd86	CD86 antigen	3.54543	0.00876375	0.453602
Oas3	2'-5' oligoadenylate synthetase 3	3.52831	0.0134529	0.501671
Arl5c	ADP-ribosylation factor-like 5C	3.48056	0.0197665	0.549228
Ctsw	cathepsin W	3.45581	0.037064	0.649736
Oasl2	2'-5' oligoadenylate synthetase-like 2	3.41827	0.00800538	0.440464
Klrb1b	killer cell lectin-like receptor subfamily B member 1B	3.40289	0.0342314	0.643303
Nod2	nucleotide-binding oligomerization domain containing 2	3.4024	0.0150255	0.512394
Cyp4f18	cytochrome P450, family 4, subfamily f, polypeptide 18	3.39808	0.00792343	0.439557
Itgal	integrin alpha L	3.38976	0.000539222	0.251179
Rasgrp1	RAS guanyl releasing protein 1	3.38628	0.0141684	0.502059
Epsti1	epithelial stromal interaction 1 (breast)	3.32365	0.0117569	0.480373
Spn	sialophorin	3.31226	0.00386094	0.360183
Cytip	cytohesin 1 interacting protein	3.30742	0.00192612	0.289136
Itgb7	integrin beta 7	3.29976	0.0130031	0.494988
Sp110	Sp110 nuclear body protein	3.27187	0.000922558	0.259953
Ank3	ankyrin 3, epithelial	3.27065	0.0300398	0.606983
Il18bp	interleukin 18 binding protein	3.25753	0.0198999	0.549228
Cdh15	cadherin 15	3.25446	0.0337087	0.643303
Lpl	lipoprotein lipase	3.23021	0.000312544	0.194894
Slc24a3	solute carrier family 24 (sodium/potassium/calcium exchanger), member 3	3.21454	0.0407284	0.654645
Plac8	placenta-specific 8	3.2065	0.0070792	0.42372
Cyp1b1	cytochrome P450, family 1, subfamily b, polypeptide 1	3.19636	0.0120751	0.481737
Rac2	Rac family small GTPase 2	3.12847	0.00332062	0.346705
Cd74	CD74 antigen (invariant polypeptide of major histocompatibility complex, class II antigen-associated)	3.12336	0.0322511	0.627531
Sync	syncoilin	3.0985	0.0344305	0.643303
Slfn8	schlafen 8	3.09787	0.00508836	0.368133
Gmfg	glia maturation factor, gamma	3.08383	0.0143774	0.502059
Ly6a	lymphocyte antigen 6 complex, locus A	3.06136	0.0419671	0.655997
Irgm2	immunity-related GTPase family M member 2	3.05966	0.00721494	0.42751
4930502E18Rik	NA	3.04617	0.00953499	0.460957
H2-DMa	histocompatibility 2, class II, locus DMa	3.04356	0.0386504	0.654171
Irf8	interferon regulatory factor 8	3.03803	0.00535754	0.379227
H2-T23	histocompatibility 2, T region locus 23	3.03442	2.63404e-05	0.0862319
Coro2a	coronin, actin binding protein 2A	3.02873	0.00203351	0.289136
Tap2	transporter 2, ATP-binding cassette, sub-family B (MDR/TAP)	3.02496	0.00174915	0.276741
Rhoh	ras homolog family member H	2.99715	0.0232961	0.57021
Wbscr17	NA	2.98043	0.0445525	0.665318
Tgfbi	transforming growth factor, beta induced	2.97152	0.0115135	0.480373
Slfn2	schlafen 2	2.9711	0.00532748	0.379149
AI607873	NA	2.94802	0.0108993	0.480373
Ccl8	chemokine (C-C motif) ligand 8	2.93676	0.0419024	0.655997
B430306N03Rik	RIKEN cDNA B430306N03 gene	2.92205	0.0259584	0.585443
Fcgr4	Fc receptor, IgG, low affinity IV	2.91415	0.00222131	0.303001
Samsn1	SAM domain, SH3 domain and nuclear localization signals, 1	2.90274	0.0243029	0.575171
Cd24a	CD24a antigen	2.88868	0.0290968	0.601998
Ikzf3	IKAROS family zinc finger 3	2.87984	0.0270674	0.593085
Ccl4	chemokine (C-C motif) ligand 4	2.87251	0.0188759	0.539694
Tbc1d10c	TBC1 domain family, member 10c	2.86387	0.00708627	0.42372
Cd52	CD52 antigen	2.86162	0.00374428	0.353874
Bin2	bridging integrator 2	2.83363	0.00444166	0.360568
Abcd2	ATP-binding cassette, sub-family D (ALD), member 2	2.82336	0.0271293	0.593085
Slamf9	SLAM family member 9	2.806	0.011762	0.480373
Ptpro	protein tyrosine phosphatase, receptor type, O	2.79431	0.0477729	0.672016
Ccl3	chemokine (C-C motif) ligand 3	2.79127	0.0150695	0.512558
Clec4a2	C-type lectin domain family 4, member a2	2.78764	0.00503869	0.366565
Lmcd1	LIM and cysteine-rich domains 1	2.76646	0.0251903	0.582106
Clec4a1	C-type lectin domain family 4, member a1	2.75873	0.0178056	0.534782
Ptpn22	protein tyrosine phosphatase, non-receptor type 22 (lymphoid)	2.75506	0.0173017	0.531914
Tnfsf10	tumor necrosis factor (ligand) superfamily, member 10	2.7391	0.0391987	0.654608
Ikzf1	IKAROS family zinc finger 1	2.7352	0.0326318	0.632974
Gbp3	guanylate binding protein 3	2.71556	0.00856395	0.452836
Plbd1	phospholipase B domain containing 1	2.69606	0.0286252	0.601507
Dok2	docking protein 2	2.69087	0.0231562	0.569655
Napsa	napsin A aspartic peptidase	2.67027	0.0483848	0.672512
Hk3	hexokinase 3	2.66308	0.00242284	0.308031
Pik3ap1	phosphoinositide-3-kinase adaptor protein 1	2.65736	0.0116063	0.480373
Camk2a	calcium/calmodulin-dependent protein kinase II alpha	2.63621	0.0433884	0.659132
Casp1	caspase 1	2.63478	0.0262472	0.589229
Ifit3	interferon-induced protein with tetratricopeptide repeats 3	2.62519	1.92232e-05	0.0839093
Il21r	interleukin 21 receptor	2.62432	0.0431627	0.659102
Icam1	intercellular adhesion molecule 1	2.62306	0.0143548	0.502059
I830012O16Rik	NA	2.61134	0.000269647	0.176551
Npr3	natriuretic peptide receptor 3	2.59071	0.00646008	0.412657
Gna15	guanine nucleotide binding protein, alpha 15	2.58248	0.0239552	0.575171
Ptprc	protein tyrosine phosphatase, receptor type, C	2.58015	0.0288689	0.601507
Gstt1	glutathione S-transferase, theta 1	2.562	0.0049689	0.366565
Rtp4	receptor transporter protein 4	2.55317	0.000226365	0.176551
Slamf7	SLAM family member 7	2.53971	0.0285312	0.601507
Ifi27l2a	interferon, alpha-inducible protein 27 like 2A	2.53195	0.000771726	0.252644
Hck	hemopoietic cell kinase	2.50195	0.0154765	0.517002
Ddx60	DExD/H box helicase 60	2.49887	0.00943765	0.46095
Itgax	integrin alpha X	2.49433	0.0263094	0.589229
Snx20	sorting nexin 20	2.47698	0.0393915	0.654608
Ccl2	chemokine (C-C motif) ligand 2	2.46955	0.00101366	0.259953
C4b	complement component 4B (Chido blood group)	2.46412	0.00210064	0.292637
Tgm2	transglutaminase 2, C polypeptide	2.46276	0.0121719	0.483005
Dapk1	death associated protein kinase 1	2.44867	0.0460708	0.667364
F10	coagulation factor X	2.44787	0.0485978	0.672512
Tifab	TRAF-interacting protein with forkhead-associated domain, family member B	2.44342	0.0419133	0.655997
Apobec3	apolipoprotein B mRNA editing enzyme, catalytic polypeptide 3	2.43941	0.0182297	0.537739
H2-K1	histocompatibility 2, K1, K region	2.43923	7.06104e-05	0.176551
Aif1	allograft inflammatory factor 1	2.43768	0.0216259	0.554343
Lst1	leukocyte specific transcript 1	2.42881	0.0165409	0.531724
Csf2rb	colony stimulating factor 2 receptor, beta, low-affinity (granulocyte-macrophage)	2.41896	0.0121032	0.481737
Clec4n	C-type lectin domain family 4, member n	2.41719	0.0145792	0.506279
Mnda	NA	2.40521	0.0219367	0.557788
Psmb10	proteasome (prosome, macropain) subunit, beta type 10	2.39656	0.00103227	0.259953
Axl	AXL receptor tyrosine kinase	2.38842	0.00288613	0.333097
H2-M3	histocompatibility 2, M region locus 3	2.38419	0.0132039	0.500397
Milr1	mast cell immunoglobulin like receptor 1	2.37827	0.0156798	0.520594
Frem2	Fras1 related extracellular matrix protein 2	2.37383	0.0288933	0.601507
Ccl7	chemokine (C-C motif) ligand 7	2.37061	0.00148875	0.276741
Mmp13	matrix metallopeptidase 13	2.36614	0.0367583	0.649736
Casp12	caspase 12	2.36263	0.0103023	0.47206
Ccr5	chemokine (C-C motif) receptor 5	2.35811	0.025303	0.582106
Wfdc17	WAP four-disulfide core domain 17	2.35751	0.0232033	0.569655
Ifi204	interferon activated gene 204	2.34485	0.0143757	0.502059
Oasl1	2'-5' oligoadenylate synthetase-like 1	2.34271	0.00318813	0.342869
Rasgef1b	RasGEF domain family, member 1B	2.34267	0.0169138	0.531724
Irf7	interferon regulatory factor 7	2.34039	0.0221045	0.5588
Dhx58	DEXH (Asp-Glu-X-His) box polypeptide 58	2.33664	0.00175407	0.276741
Pparg	peroxisome proliferator activated receptor gamma	2.33621	0.0185187	0.539694
Trim30d	tripartite motif-containing 30D	2.33132	0.0486896	0.672512
Phf11d	PHD finger protein 11D	2.32581	0.00783111	0.439557
Ly86	lymphocyte antigen 86	2.31998	0.00452374	0.360568
Cxcl10	chemokine (C-X-C motif) ligand 10	2.31842	0.00373473	0.353874
Traf1	TNF receptor-associated factor 1	2.30965	0.0344616	0.643303
Prph	peripherin	2.30523	0.00262214	0.325763
Ms4a6c	membrane-spanning 4-domains, subfamily A, member 6C	2.29997	0.0174777	0.531914
Folr2	folate receptor 2 (fetal)	2.29849	0.0320545	0.624634
Lfng	LFNG O-fucosylpeptide 3-beta-N-acetylglucosaminyltransferase	2.28319	0.0122929	0.484656
Fabp4	fatty acid binding protein 4, adipocyte	2.27699	0.000265041	0.176551
Selplg	selectin, platelet (p-selectin) ligand	2.27433	0.0337082	0.643303
Usp18	ubiquitin specific peptidase 18	2.26984	0.000908359	0.259953
B4galnt1	beta-1,4-N-acetyl-galactosaminyl transferase 1	2.26187	0.00715771	0.426047
Myo1g	myosin IG	2.26155	0.0305947	0.610891
Sqrdl	NA	2.26105	0.0114821	0.480373
Pak1	p21 (RAC1) activated kinase 1	2.25067	0.0469587	0.669563
Apba1	amyloid beta (A4) precursor protein binding, family A, member 1	2.24722	0.0248394	0.578775
AF251705	NA	2.24559	0.0124923	0.485421
Ctss	cathepsin S	2.2413	0.00642037	0.412657
Sfpi1	NA	2.24038	0.00953946	0.460957
Lyl1	lymphoblastomic leukemia 1	2.22836	0.049302	0.673152
4930506M07Rik	NA	2.22831	0.0244006	0.575171
Dock2	dedicator of cyto-kinesis 2	2.21882	0.0178658	0.535359
Mansc1	MANSC domain containing 1	2.2175	0.0384713	0.653413
Slc16a10	solute carrier family 16 (monocarboxylic acid transporters), member 10	2.21519	0.0242081	0.575171
Prkcb	protein kinase C, beta	2.21089	0.0401243	0.654645
5430435G22Rik	NA	2.20639	0.0245085	0.575171
Cybb	cytochrome b-245, beta polypeptide	2.20339	0.0212221	0.554343
Sp100	nuclear antigen Sp100	2.197	0.00112865	0.266018
Ccl12	chemokine (C-C motif) ligand 12	2.19336	0.00336247	0.346705
Arhgef3	Rho guanine nucleotide exchange factor (GEF) 3	2.18574	0.0199441	0.549228
Pygm	muscle glycogen phosphorylase	2.17464	0.00278276	0.333097
Laptm5	lysosomal-associated protein transmembrane 5	2.15465	0.0466856	0.667788
Uba7	ubiquitin-like modifier activating enzyme 7	2.14516	0.00991438	0.46658
H2-DMb1	histocompatibility 2, class II, locus Mb1	2.14134	0.00010803	0.176551
Vav1	vav 1 oncogene	2.12995	0.0420026	0.655997
Islr	immunoglobulin superfamily containing leucine-rich repeat	2.12947	0.0450801	0.665318
Bcl2a1b	B cell leukemia/lymphoma 2 related protein A1b	2.129	0.0136972	0.502059
Fcer1g	Fc receptor, IgE, high affinity I, gamma polypeptide	2.10831	0.0113104	0.480373
P2ry6	pyrimidinergic receptor P2Y, G-protein coupled, 6	2.10309	0.0473651	0.669857
Slc7a2	solute carrier family 7 (cationic amino acid transporter, y+ system), member 2	2.09163	0.0375086	0.650368
Slc11a1	solute carrier family 11 (proton-coupled divalent metal ion transporters), member 1	2.07614	0.0229201	0.567371
Coro1a	coronin, actin binding protein 1A	2.07369	0.00853462	0.452836
Tns4	tensin 4	2.06992	0.0415956	0.655997
Parp14	poly (ADP-ribose) polymerase family, member 14	2.06958	0.0170138	0.531724
Ptk2b	PTK2 protein tyrosine kinase 2 beta	2.06873	0.00233999	0.304016
Cd36	CD36 molecule	2.06698	0.00025855	0.176551
Tmem252	transmembrane protein 252	2.05571	0.0366337	0.649736
Il6ra	interleukin 6 receptor, alpha	2.0505	0.0348543	0.64396
Ucp2	uncoupling protein 2 (mitochondrial, proton carrier)	2.04864	0.00453972	0.360568
Fermt3	fermitin family member 3	2.04768	0.00201994	0.289136
H2-Q4	histocompatibility 2, Q region locus 4	2.03931	0.00150485	0.276741
Gngt2	guanine nucleotide binding protein (G protein), gamma transducing activity polypeptide 2	2.01355	0.0117852	0.480373
Hcls1	hematopoietic cell specific Lyn substrate 1	2.00977	0.00172495	0.276741
Srgn	serglycin	2.00178	0.00863635	0.452836
Tlr7	toll-like receptor 7	2.00084	0.0310636	0.615767
Zfp420	zinc finger protein 420	-2.00659	0.00422725	0.360568
Zmat1	zinc finger, matrin type 1	-2.0201	0.0286152	0.601507
Hoxb9	homeobox B9	-2.03737	0.00246575	0.310471
C030034I22Rik	RIKEN cDNA C030034I22 gene	-2.08538	0.0407324	0.654645
Fbxl16	F-box and leucine-rich repeat protein 16	-2.11189	0.0342867	0.643303
Prkg2	protein kinase, cGMP-dependent, type II	-2.15269	0.0350054	0.64396
Col11a2	collagen, type XI, alpha 2	-2.29467	0.037804	0.650368
Ntrk3	neurotrophic tyrosine kinase, receptor, type 3	-2.29714	0.0105478	0.477935
Fhl4	four and a half LIM domains 4	-2.32534	0.0168335	0.531724
Ifnlr1	interferon lambda receptor 1	-2.32816	0.00644263	0.412657
1700094D03Rik	NA	-2.35182	0.0474195	0.669857
Sec16b	SEC16 homolog B (S. cerevisiae)	-2.5648	0.0342663	0.643303
Exd1	exonuclease 3'-5' domain containing 1	-2.66971	0.0143545	0.502059
Myo7b	myosin VIIB	-2.78628	0.0486586	0.672512
Slc17a9	solute carrier family 17, member 9	-2.7868	0.000416943	0.218395
Ptgs2	prostaglandin-endoperoxide synthase 2	-2.82444	0.018838	0.539694
Cyp46a1	cytochrome P450, family 46, subfamily a, polypeptide 1	-2.83267	0.0319116	0.622776
Creb3l3	cAMP responsive element binding protein 3-like 3	-2.90648	0.0251053	0.582106
Zfp781	zinc finger protein 781	-3.06573	0.0162699	0.530226
Zfp296	zinc finger protein 296	-3.07269	0.0289385	0.601507
Sspo	SCO-spondin	-3.21	0.0253371	0.582106
AI450353	expressed sequence AI450353	-3.22595	0.0373289	0.650368
Zic4	zinc finger protein of the cerebellum 4	-3.29778	0.00833563	0.449198
Has2	hyaluronan synthase 2	-3.57836	0.0485058	0.672512
Atp10b	ATPase, class V, type 10B	-4.11599	0.018771	0.539694
Gramd2	GRAM domain containing 2	-4.18904	0.0282086	0.601507
Fgf21	fibroblast growth factor 21	-4.27961	0.00691985	0.422708

## Sheet: Fig. 1C-left
ID	setSize	enrichmentScore	NES	pvalue	p.adjust	qvalue	rank	leading_edge	% genes	Nb genes	core_enrichment
HALLMARK_EPITHELIAL_MESENCHYMAL_TRANSITION	172	-0.78512	-2.3712	3.75449e-24	1.8397e-22	1.06707e-22	1186	tags=49%, list=9%, signal=45%	0.488372	84	Mest	Ecm1	Bmp1	Pmp22	Col4a1	Lrp1	Nt5e	Tpm2	Basp1	Myl9	Spp1	Col4a2	Timp1	Pdgfrb	Lamc2	Fap	Nid2	Glipr1	Tgfbr3	Tgfb1	Prrx1	Sfrp4	Dab2	Col11a1	Cxcl12	Serpine2	Fn1	Acta2	Tfpi2	Thbs1	Vcam1	Tagln	Anpep	Itga2	Col5a3	Pmepa1	Cap2	Aplp1	Tgm2
HALLMARK_INTERFERON_GAMMA_RESPONSE	178	-0.756472	-2.29452	1.09114e-20	2.67328e-19	1.55056e-19	1517	tags=48%, list=12%, signal=43%	0.483146	86	Ifi44	Psme1	Rnf31	Irf9	Mvp	Lgals3bp	Ccl5	Stat1	Nod1	Casp4	Rtp4	Psme2	Isg15	Parp14	Ccl2	B2m	Samhd1	Ifi30	Bst2	Xaf1	Dhx58	Gbp4	Socs1	Stat4	Ifih1	Upp1	H2-M3	Ddx60	Ube2l6	Gbp10	Tapbp	Ifitm3	Ccl7	Gbp8	Usp18	Psmb10	Selp	St8sia4	Il15ra
HALLMARK_ALLOGRAFT_REJECTION	154	-0.773252	-2.31944	2.349e-20	3.8367e-19	2.22537e-19	1267	tags=48%, list=10%, signal=44%	0.480519	74	Tlr2	Flna	Ccl2	B2m	Tlr1	Socs1	Stat4	F2r	Cxcr3	Was	Il1b	H2-M3	Lif	Timp1	Csf1	Lyn	Tap2	Tapbp	Cd3g	H2-T23	Tgfb1	Ccl7	Il2rg	Psmb10	St8sia4	Gpr65	Fcgr2b	Ccl22	Itgb2	Igsf6	Hcls1	Irf8	Tap1	Fyb	Ptprc	H2-DMa	Stab1	Icam1	Srgn
HALLMARK_KRAS_SIGNALING_UP	159	-0.735438	-2.20542	1.84295e-15	2.25761e-14	1.30946e-14	1484	tags=41%, list=11%, signal=37%	0.408805	65	Ephb2	Emp1	Cxcr4	Il7r	Prkg2	Angptl4	Tmem158	Csf2ra	Cd37	Aldh1a3	Prdm1	Lcp1	Pecam1	Il1b	Plvap	Spp1	Lif	Traf1	Lat2	Il1rl2	Tnnt2	Akap12	Prrx1	Il2rg	Etv4	Ppbp	Arg1	Itgb2	Gfpt2	Cxcl10	Itga2	Irf8	Mall	Il10ra	Abcb1a	Tlr8	Cfh	Fcer1g	Apod
HALLMARK_INFLAMMATORY_RESPONSE	151	-0.706699	-2.11283	1.80978e-12	1.77359e-11	1.02872e-11	1451	tags=44%, list=11%, signal=39%	0.437086	66	Ccl5	Il7r	Itga5	P2ry2	Emp3	Rtp4	Tlr2	Ccl2	Bst2	Tlr1	Sphk1	Slc7a2	Chst2	Il1b	Lif	Abca1	Timp1	Csf1	Pik3r5	Lyn	Tapbp	Ccl7	Cx3cl1	Cd14	Il15ra	Ccl22	Msr1	Cxcl10	Rnf144b	Nod2	Il10ra	Aplnr	Tacr1	Axl	Ccr7	Stab1	Icam1	Ptger4	Irf7
HALLMARK_INTERFERON_ALPHA_RESPONSE	87	-0.728533	-2.06733	5.72407e-09	4.67466e-08	2.7114e-08	1661	tags=47%, list=13%, signal=41%	0.471264	41	Oas1a	Ifi44	Psme1	Uba7	Rnf31	Irf9	Lgals3bp	Parp9	Rtp4	Oas1g	Psme2	Isg15	Parp14	B2m	Ifi30	Bst2	Dhx58	Ifih1	Ddx60	Csf1	Ube2l6	Ifitm3	Usp18	Cxcl10	Psmb9	Batf2	Tap1	Gbp3	Ifit3	Irf7	Oasl1	Ccrl2	Psmb8	Il4ra	Gbp2	Cd74	Ifitm1	Sp110	Ly6e
HALLMARK_COMPLEMENT	146	-0.64888	-1.94309	2.82139e-08	1.97497e-07	1.14553e-07	1840	tags=38%, list=14%, signal=33%	0.376712	55	Rhog	S100a13	Notch4	Cd36	Cdh13	Car2	Atox1	Actn2	Ccl5	Ctsb	Lgmn	Casp4	Mmp15	Ctsc	F8	Gngt2	Lrp1	Was	Lgals3	Ctsh	Col4a2	Zeb1	Timp1	Pik3r5	Lyn	Pcsk9	Cpm	Cda	Fn1	Tfpi2	Plek	Ang	Psmb9	Mmp13	Irf7	Cfh	Fcer1g	C1qc	Serping1
HALLMARK_COAGULATION	93	-0.70527	-2.02242	7.58764e-08	4.64743e-07	2.69561e-07	1391	tags=38%, list=11%, signal=34%	0.376344	35	Ctsb	Lgmn	Mmp15	Bmp1	F8	Lrp1	Thbd	Pecam1	Ctsh	Timp1	Sh2b2	Fn1	Tfpi2	Plek	Thbs1	Ang	Itga2	Htra1	Cfh	Serping1	C1qa	F10	Serpine1	Gda	Cfb	Serpinb2	Mmp2	Mmp9	Pf4	Mmp3	Apoc2	Cfd	Fbn1	C3	Dpp4
HALLMARK_APICAL_JUNCTION	158	-0.603627	-1.80942	1.17909e-06	6.4195e-06	3.72345e-06	1392	tags=30%, list=11%, signal=27%	0.303797	48	Actn1	Myh9	Thbs3	Amigo1	Bmp1	Adam23	Pecam1	Cd34	Myl9	Pcdh1	Gnai1	Nrap	Traf1	Syk	Lamc2	Acta1	Itga3	Mdk	Adamts5	Sdc3	Flnc	Icam5	Cx3cl1	Vcam1	Itga2	Arhgef6	Atp1a3	Fyb	Actc1	Ptprc	Icam1	Cdh3	Rac2	Cdh11	Actg2	Thy1	Nfasc	Cd86	Cdh15
HALLMARK_IL2_STAT5_SIGNALING	168	-0.577973	-1.74042	2.22703e-05	0.000109125	6.32946e-05	1480	tags=29%, list=11%, signal=26%	0.291667	49	Bmpr2	Emp1	Gsto1	Enpp1	Lrig1	Prkch	Eomes	Ecm1	Ahnak	Ikzf4	Socs1	Plec	She	Nt5e	Map6	Cd83	Spp1	Lif	Traf1	Penk	Csf1	Ifitm3	Selp	Gpr65	Etv4	Hopx	Cxcl10	Irf8	Il10ra	Abcb1a	Gbp3	Dhrs3	Aplp1	Tnfrsf4	Tgm2	Fgl2	Cd79b	Il4ra	Col6a1
HALLMARK_ANGIOGENESIS	30	-0.798829	-1.95262	2.78729e-05	0.000124161	7.20161e-05	1103	tags=50%, list=8%, signal=46%	0.5	15	Fgfr1	Thbd	Spp1	Pglyrp1	Timp1	Slco2a1	S100a4	Lpl	Tnfrsf21	Postn	Col5a2	Lum	Vcan	Pf4	Col3a1
HALLMARK_IL6_JAK_STAT3_SIGNALING	69	-0.679421	-1.88291	5.35235e-05	0.000218554	0.000126766	1741	tags=42%, list=13%, signal=37%	0.42029	29	Cd36	Il6st	Ebi3	Irf9	Stat1	Crlf2	Tlr2	Csf2ra	Socs1	Il1b	Csf1	Pik3r5	Tgfb1	Ccl7	Il2rg	Cd14	Il15ra	Cxcl10	Pdgfc	Csf2rb2	Il4ra	Cxcl9	Ccr1	Tnfrsf21	Csf3r	Tnfrsf1b	Fas	Pf4	Il1r2
HALLMARK_MYOGENESIS	175	-0.537129	-1.62537	0.000242365	0.00091353	0.000529867	2655	tags=42%, list=20%, signal=34%	0.417143	73	Hbegf	Myl4	Scd1	Pdlim7	Slc6a8	Mef2d	Crat	Cdkn1a	Myo1c	Sptan1	Tead4	Ckm	Dmd	Bag1	Flii	Ppfia4	Myh4	Ablim1	Sparc	Mylpf	Tsc2	Svil	Aebp1	Tnni2	Casq1	Tpm3	Cd36	Igfbp7	Myl1	Cryab	Cdh13	Tnnc2	Smtn	Actn2	Itgb5	Ankrd2	Des	Fhl1	Myh9
HALLMARK_APICAL_SURFACE	32	-0.732872	-1.78308	0.00058676	0.00205366	0.00119117	1222	tags=44%, list=9%, signal=40%	0.4375	14	Atp6v0a4	Rtn4rl1	Atp8b1	Sulf2	Mdga1	Lyn	Hspb1	Il2rg	Pcsk9	Cx3cl1	Thy1	Il2rb	Srpx	Gas1
HALLMARK_ESTROGEN_RESPONSE_LATE	149	-0.537295	-1.60719	0.00135005	0.00441017	0.00255799	1960	tags=28%, list=15%, signal=24%	0.275168	41	Farp1	Sgk1	Abca3	Cdh1	Abhd2	Blvrb	Slc29a1	Ncor2	Papss2	Il6st	Flnb	Myof	Car2	Prss23	Cav1	Dcxr	Scnn1a	Olfm1	Emp2	Hspb8	Atp2b4	Mest	Opn3	Hr	Sfn	Lamc2	Mdk	Kcnk5	Egr3	Cxcl12	Tfpi2	Lsr	Nbl1	Tpsb2	St14	Trim29	Cxcl14	Pkp3	Serpina3n
HALLMARK_XENOBIOTIC_METABOLISM	149	-0.520432	-1.55675	0.00267201	0.00818303	0.00474634	1842	tags=21%, list=14%, signal=18%	0.208054	31	Adh1	Npc1	Blvrb	Cd36	Papss2	Cndp2	Gart	Car2	Ets2	Slc6a6	Dcxr	Gsto1	Abcd2	Upp1	Psmb10	Cda	Igf1	Arg1	Irf8	Gstt2	Ptgr1	F10	Serpine1	Xdh	Cfb	Abcc3	Fas	Cyp27a1	Ptges	Spint2	Rbp4
HALLMARK_UV_RESPONSE_DN	132	-0.529696	-1.57165	0.0034369	0.009356	0.00542668	1888	tags=24%, list=14%, signal=21%	0.242424	32	Sipa1l1	Abcc1	Synj2	Id1	Vav2	Rgs4	Smad3	Adora2b	Lamc1	Fhl2	Cav1	Zmiz1	Atp2b4	Tgfbr2	Rnd3	Pmp22	Pdgfrb	Tgfbr3	Pparg	Dab2	Col11a1	Ltbp1	Cap2	Serpine1	Igfbp5	Lpar1	Has2	Col5a2	Col1a2	Col3a1	Col1a1	Efemp1
HALLMARK_TNFA_SIGNALING_VIA_NFKB	174	-0.497896	-1.50582	0.00335022	0.009356	0.00542668	1572	tags=26%, list=12%, signal=23%	0.258621	45	Plau	Ets2	Junb	Ccl5	Il7r	Fosb	Tubb2a	Tlr2	Ccl2	Slc2a6	Cebpd	Bcl6	Spsb1	Ifih1	Sphk1	Il1b	Cd83	Egr1	Lif	Abca1	Traf1	Csf1	Hes1	Egr3	Il15ra	Fosl1	Klf2	Plek	Gfpt2	Cxcl10	Tap1	Pmepa1	Icam1	Ptger4	Ccrl2	Serpine1	Inhba	Edn1	Fut4
HALLMARK_APOPTOSIS	142	-0.505221	-1.50587	0.00383622	0.00989342	0.0057384	1097	tags=18%, list=8%, signal=16%	0.176056	25	F2r	Bik	Lgals3	Il1b	Timp1	Pdgfrb	Ifitm3	Tgfbr3	Hspb1	Nedd9	Egr3	Cd14	Tap1	Pak1	Bgn	Pmaip1	Prf1	Gna15	Igfbp6	Mmp2	Lum	Fas	Gpx3	Dcn	Casp1
HALLMARK_ADIPOGENESIS	187	-0.461479	-1.40407	0.0117897	0.0288848	0.0167538	1781	tags=17%, list=14%, signal=15%	0.165775	31	Cox8a	Cd36	Pqlc3	Lama4	Atp5o	Uqcr10	Dnajc15	Phldb1	Lipe	Hspb8	Angptl4	Mrap	Fabp4	Bcl6	Col4a1	Itga7	Col15a1	Abca1	Cyp4b1	Pparg	Sncg	Lpl	Ucp2	Itih5	Ltc4s	Lep	Gpx3	Sult1a1	Retn	Adipoq	C3
HALLMARK_NOTCH_SIGNALING	29	-0.644149	-1.56212	0.0207728	0.0484698	0.0281135	1526	tags=28%, list=12%, signal=24%	0.275862	8	Maml2	Arrb1	Notch3	Heyl	Hes1	Dtx4	Lfng	Wnt5a
[truncated: 47 more columns]

## Sheet: Fig. 1C-right
ID	setSize	enrichmentScore	NES	pvalue	p.adjust	qvalue	rank	leading_edge	% genes	Nb genes	core_enrichment
HALLMARK_INTERFERON_GAMMA_RESPONSE	178	0.799995	2.37002	1.62543e-28	7.9646e-27	4.96184e-27	1234	tags=53%, list=9%, signal=48%	0.52809	94	Gbp10	Gbp4	Apol6	Il2rb	Batf2	Psmb9	Psmb8	Cxcl9	Zbp1	Nlrc5	Ciita	Ifi44	Gbp9	Gbp8	Tap1	Fgl2	Cd86	Oas3	Epsti1	Itgb7	Sp110	Il18bp	H2-Aa	H2-Eb1	Cd74	Stat4	H2-DMa	Irf8	Tnfsf10	Gbp3	Casp1	Ifit3	Icam1	Rtp4	Slamf7	Ddx60	Ccl2	Ly6e	Fas
HALLMARK_ALLOGRAFT_REJECTION	154	0.805675	2.36659	9.89404e-26	2.42404e-24	1.51014e-24	1239	tags=49%, list=9%, signal=45%	0.493506	76	Cd3d	Prf1	Cd3g	Gzmb	Cd8a	Cd3e	Il2rb	Cd8b1	Cxcl9	Gbp2	Tap1	Cd86	Itgal	H2-Aa	Cd74	Stat4	H2-DMa	Irf8	H2-T23	Tap2	Ccl4	Icam1	Ptprc	Ccl2	Fas	Fgr	Psmb10	H2-M3	Ccl7	Ccr5	Irf7	Ly86	Ctss	Prkcb	Gpr65	H2-DMb1	Nlrp3	Hcls1	Srgn
HALLMARK_INTERFERON_ALPHA_RESPONSE	87	0.829721	2.33245	4.41548e-17	7.21195e-16	4.49294e-16	1203	tags=61%, list=9%, signal=56%	0.609195	53	Sell	Batf2	Psmb9	Psmb8	Gbp2	Ifitm1	Ifi44	Tap1	Epsti1	Sp110	Cd74	Gbp3	Casp1	Ifit3	Rtp4	Ddx60	Ly6e	Oasl1	Irf7	Dhx58	Cxcl10	Usp18	Uba7	Parp14	Irf1	Cmpk2	Rsad2	Ccrl2	Ube2l6	B2m	Bst2	Tmem140	Psme2	Parp9	Isg15	Ifitm3	Ifi35	Trim12c	Csf1
HALLMARK_MYOGENESIS	175	0.731126	2.16495	7.63816e-17	9.35674e-16	5.82912e-16	1957	tags=46%, list=15%, signal=40%	0.462857	81	Cfd	Pgam2	Tnnc2	Myl1	Myh1	Tnni2	Myom2	Acta1	Myh2	Myh4	Tnnt3	Pvalb	Myoz1	Actn3	Atp2a1	Actc1	Ckm	Mylpf	Csrp3	Ppp1r3c	Ryr1	Casq1	Tcap	Mb	Actn2	Fhl1	Hrc	Mybph	Tpm2	Ppfia4	Des	Pygm	Apod	Cd36	Gpx3	Lsp1	Myh8	Col1a1	Igf1
HALLMARK_INFLAMMATORY_RESPONSE	151	0.724109	2.12361	5.81021e-14	5.694e-13	3.54728e-13	1944	tags=55%, list=15%, signal=47%	0.549669	83	Il2rb	Sell	Gpc3	Cxcl9	Slc28a2	Ifitm1	Marco	Nod2	Rasgrp1	Tacr1	Ebi3	Tnfsf10	Icam1	Gna15	Rtp4	Ccl2	Ly6e	Axl	Ccl7	Irf7	Cxcl10	Lpar1	Cybb	Il10ra	Nlrp3	Slc7a2	Ptger4	Irf1	Tapbp	Clec5a	Ccrl2	Il15ra	Tlr1	Cd48	C5ar1	Il7r	Lcp2	Msr1	Bst2
HALLMARK_IL2_STAT5_SIGNALING	168	0.641522	1.89964	1.16348e-08	9.50172e-08	5.91944e-08	1948	tags=39%, list=15%, signal=34%	0.392857	66	Il2rb	Sell	Cd79b	Fgl2	Penk	Cd86	Irf8	Rhoh	Hopx	Tnfsf10	Gbp3	Tnfrsf4	Tgm2	Cxcl10	Traf1	Tnfrsf18	Il10ra	Gpr65	Bmp2	Tlr7	Cd48	Maff	Car2	Itih5	Socs1	Ifitm3	Csf1	Ikzf4	Prkch	Col6a1	Tnfrsf1b	Pim1	Cd83	Spry4	Eomes	Rgs16	Il4ra	Slc29a2	Irf4
HALLMARK_IL6_JAK_STAT3_SIGNALING	69	0.732493	1.99036	5.46731e-07	3.26109e-06	2.03161e-06	1943	tags=54%, list=15%, signal=46%	0.536232	37	Cxcl9	Ebi3	Fas	Ccl7	Cxcl10	Cd36	Irf1	Il12rb1	Il15ra	Stat1	Ccr1	Pf4	Csf2rb2	Socs1	Hmox1	Csf1	Il2rg	Lepr	Csf3r	Tnfrsf1b	Pim1	Cd14	Irf9	Il4ra	Pdgfc	Pik3r5	Il1r2	Map3k8	Stat2	Tlr2	Stat3	Il1b	Acvrl1	Tgfb1	Socs3	Il1r1	Tnfrsf21
HALLMARK_COMPLEMENT	146	0.632086	1.85115	5.98976e-07	3.26109e-06	2.03161e-06	2079	tags=37%, list=16%, signal=31%	0.369863	54	Gzmb	Psmb9	Actn2	Rasgrp1	Casp1	F10	Mmp13	Irf7	Ctss	Fcer1g	Cd36	Hspa1a	Cfh	Cfb	Gngt2	C3	Irf1	Pla2g7	Serping1	Itgam	C1qa	Lcp2	Maff	Car2	Pik3cg	C1qc	Was	Plek	Mmp12	Pim1	Ctsh	Pik3r5	Ctsc	Ang	Cd55	Serpine1	Notch4	Col4a2	Cdk5r1
HALLMARK_EPITHELIAL_MESENCHYMAL_TRANSITION	172	0.608767	1.8006	4.75506e-07	3.26109e-06	2.03161e-06	2280	tags=51%, list=17%, signal=42%	0.505814	87	Eln	Tgfbi	Tpm2	Tgm2	Fas	Cap2	Mmp3	Lrrc15	Col8a2	Fbn2	Gas1	Glipr1	Lamc2	Dcn	Ecm2	Fmod	Col1a1	Vcam1	Loxl1	Sfrp1	Lum	Col6a2	Lama2	Col1a2	Fbln2	Postn	Abi3bp	Thbs2	Bgn	Col6a3	Col5a2	Dab2	Fbn1	Thbs1	Pdlim4	Col12a1	Tagln	Basp1	Cxcl12
HALLMARK_KRAS_SIGNALING_UP	159	0.611782	1.80281	1.89636e-06	9.29217e-06	5.78889e-06	1360	tags=32%, list=10%, signal=29%	0.320755	51	Retn	Psmb8	Aldh1a2	Rbp4	Irf8	Ikzf1	Itgbl1	Cxcl10	Traf1	Ctss	Dock2	Serpina3n	Il10ra	Laptm5	Fcer1g	Apod	Cfh	Cfb	Bmp2	Arg1	Clec4a3	Ace	Itgb2	Il7r	Mafb	Car2	Cmklr1	Adam8	Tnnt2	F13a1	C3ar1	Il2rg	Spon1	Tlr8	Ppbp	Tnfrsf1b	Angptl4	Peg3	Map4k1
HALLMARK_APICAL_JUNCTION	158	0.576369	1.69814	5.14301e-05	0.000229098	0.000142725	1875	tags=32%, list=14%, signal=27%	0.316456	50	Acta1	Actn3	Cd209b	Actc1	Nrap	Cd86	Actn2	Cdh15	Flnc	Rac2	Tgfbi	Icam1	Ptprc	Traf1	Myh10	Cd274	Lamc2	Egfr	Vcam1	Arhgef6	Cx3cl1	Rhof	Fyb	Fbn1	Cdh3	Vwf	Nfasc	Sdc3	Thy1	Cldn15	Cdh11	Wnk4	Cadm3	Gnai1	Icam2	Sorbs3	Mmp2	Atp1a3	Syk
HALLMARK_HYPOXIA	166	0.545215	1.61223	0.000371623	0.00151746	0.000945357	2518	tags=43%, list=19%, signal=35%	0.433735	72	Pck1	Pgam2	Gpc3	Ppp1r3c	Plac8	Tgfbi	Tgm2	Srpx	Ppfia4	Pygm	Dcn	Pgf	Maff	Egfr	Hmox1	Pim1	Bgn	Angptl4	Stc1	Adora2b	Sdc3	Grhpr	Gpc4	Lox	Slc2a1	Col5a1	Adm	Rora	Gys1	Hk2	Eno3	Serpine1	Cav1	Gapdh	Sap30	Ldha	Hk1	Gpi1	Ier3
HALLMARK_ANGIOGENESIS	30	0.723577	1.72976	0.00138137	0.00520671	0.00324371	2184	tags=53%, list=17%, signal=45%	0.533333	16	Pglyrp1	Lpl	Pf4	Lum	Postn	Slco2a1	Col5a2	Stc1	Col3a1	Fgfr1	Thbd	Itgav	Nrp1	Tnfrsf21	Vcan	S100a4
HALLMARK_UNFOLDED_PROTEIN_RESPONSE	107	-0.40476	-1.55686	0.0027679	0.00968767	0.00603528	2841	tags=37%, list=22%, signal=30%	0.373832	40	Shc1	Cxxc1	Xbp1	Eif4ebp1	Wfs1	Iars	Tars	Cnot6	Srprb	Gosr2	Lsm1	Srpr	Cks1b	Pdia6	Atf6	Spcs3	Xpot	Dnajc3	Tspyl2	Hspa5	Slc30a5	Psat1	Asns	Edem1	Chac1	Aldh18a1	Ddit4	Nfya	Serp1	Pdia5	Eif2ak3	Herpud1	Slc1a4	Fkbp14	Eif4a2	Mthfd2	Cebpg	Atf4	Kdelr3
HALLMARK_XENOBIOTIC_METABOLISM	149	0.508782	1.49313	0.00473687	0.0154738	0.00963995	1963	tags=26%, list=15%, signal=22%	0.255034	38	Spint2	Rbp4	Irf8	Abcd2	F10	Fas	Cdo1	Psmb10	Cd36	Cfb	Arg1	Xdh	Car2	Igf1	Hmox1	Upp1	Cyp27a1	Abcc3	Pdk4	Esr1	Ndrg2	Blvrb	Pcx	Hsd11b1	Atoh8	Serpine1	Mpp2	Dcxr	Adh1	Gsto1	Cndp2	Nqo1	Bcar1	Ptges	Ninj1	Il1r1	Apoe	Cda
HALLMARK_APOPTOSIS	142	0.516899	1.512	0.00656552	0.0201069	0.0125263	1919	tags=23%, list=15%, signal=20%	0.232394	33	Prf1	Tap1	Tnfsf10	Casp1	Gna15	Fas	Pak1	Gpx3	Bmp2	Irf1	Lef1	Dcn	Ifitm3	Hmox1	Hspb1	Lum	Avpr1a	Cd14	Bgn	Nedd9	F2r	Mmp2	Cav1	Ier3	Gadd45b	Gucy2e	Bid	Casp7	Plcb2	Bcl2l1	Il1b	Dpyd	Sptan1
HALLMARK_ADIPOGENESIS	187	0.486771	1.44514	0.00842533	0.0242848	0.0151291	946	tags=10%, list=7%, signal=9%	0.0962567	18	Retn	Adipoq	Lep	Sncg	Sult1a1	Lpl	Pparg	Fabp4	Cd36	Ucp2	Gpx3	C3	Itih5	Cyp4b1	Ltc4s	Lipe	Mrap	Angptl4
HALLMARK_COAGULATION	93	0.531226	1.49838	0.0121281	0.0330153	0.0205681	1818	tags=31%, list=14%, signal=27%	0.311828	29	Cfd	F10	Mmp3	Cfh	Cfb	C3	Hmgcs2	Serping1	C1qa	Maff	Pf4	Plek	Fbn1	Thbs1	Vwf	Plau	Capn5	Ctsh	Ang	Serpine1	Gda	Mmp2	Thbd	Lrp1	Sh2b2	Htra1	Klf7	Lgmn	Tfpi2
HALLMARK_TNFA_SIGNALING_VIA_NFKB	174	0.47476	1.40642	0.0137233	0.0353916	0.0220484	1939	tags=30%, list=15%, signal=26%	0.298851	52	Tap1	Ccl4	Icam1	Ccl2	Cxcl10	Traf1	Ptger4	Fut4	Bmp2	Irf1	Ccrl2	Il15ra	Il7r	Maff	Fosl1	Plek	Csf1	Cd83	Dram1	Cebpd	Plau	Per1	Slc16a6	Klf2	Zc3h12a	Hbegf	Ifih1	Inhba	F2rl1	Ptpre	Tnc	Serpine1	Map3k8	Tlr2	Rnf19b	Klf10	Ier3	Gadd45b	Nr4a3
[truncated: 55 more columns]

## Sheet: Fig. 1D-left
	Isotype										anti-PD-1
Non-obese	19.3		25.1		29.8	22.2	28.9		21.8		20.8	15.2	45,4*	22.1	22.7	33,9*	25.1	31.8
Obese		16.3	23.4	17	15.4	13.3	19.8	20.6	8.27	25.2	28.3	28.6	24.3	27.3	47.4	34.7	29.4	10.2	22.9	19.7

## Sheet: Fig. 1D-right
	Isotype										anti-PD-1
Non-obese	27183.9		43261.3		38423.4	7959.39	26356.4		18337.1		26791.9	16000	21406,8966*	18259.4	12405.8	27328,4672*	6367.35	17028.6
Obese	11450	19340.1	10361.9	3922.18	2444.44	12634.5	8937.33	1250	4852.85		17869.6	62117.6	34383.8	25662.9	40692.9	21305.3	70153.8	2894.2		17355.2

## Sheet: Fig. 2A
ID	setSize	enrichmentScore	NES	pvalue	p.adjust	qvalue	rank	leading_edge	% of genes	Nb genes	core_enrichment
HALLMARK_MYOGENESIS	175	-0.689936	-2.4116	4.28426e-20	2.09929e-18	1.26273e-18	1537	tags=43%, list=12%, signal=38%	0.428571	75	Tgfb1	Myh8	Itgb5	Eno3	Sorbs3	Nqo1	Cdkn1a	Mef2d	Ocel1	Cacng1	Myom1	Myh9	Smtn	Myh11	Ncam1	Ankrd2	Pcx	Hbegf	Aplnr	Col15a1	Apod	Itga7	Gja5	Adam12	Tagln	Sgcd	Col4a2	Lama2	Cox6a2	Dmd	Igf1	Ldb3	Pygm	Hrc	Col6a2	Col6a3	Lsp1	Ptgis	Fst
HALLMARK_EPITHELIAL_MESENCHYMAL_TRANSITION	172	-0.664408	-2.31686	2.55906e-17	6.26969e-16	3.77124e-16	1767	tags=49%, list=13%, signal=43%	0.488372	84	Tgfbr3	Plod1	Prrx1	Fn1	Bmp1	Pmp22	Tgfb1	Tfpi2	Itgb5	Col16a1	Fbln1	Tgm2	Lamc1	Crlf1	Pcolce	Basp1	Pdgfrb	Lrp1	Mest	Serpine2	Ecm2	Htra1	Cdh11	Col7a1	Sfrp4	Lamc2	Anpep	Col4a1	Mfap5	Adam12	Tagln	Col8a2	Nid2	Dab2	Cthrc1	Sgcd	Serpine1	Col4a2	Postn
HALLMARK_ALLOGRAFT_REJECTION	154	-0.624475	-2.16244	1.92884e-11	3.15043e-10	1.895e-10	1904	tags=46%, list=15%, signal=40%	0.461039	71	Csk	Map4k1	Ccl4	Tapbp	Il16	Nos2	Irf7	Lcp2	Il2rg	Tgfb1	Tap2	Socs1	Fcgr2b	Csf1	St8sia4	Psmb10	Gpr65	Cd4	Ccl22	Ptprc	H2-DMa	H2-Aa	Icosl	Igsf6	Prkcg	Cxcl9	Ly75	F2r	Cd40	Itgal	H2-T23	Nlrp3	Srgn	Tap1	Gbp2	Was	Cd74	Tlr1	Irf8
HALLMARK_INFLAMMATORY_RESPONSE	151	-0.593892	-2.05373	5.74704e-10	7.04013e-09	4.23466e-09	1819	tags=40%, list=14%, signal=35%	0.403974	61	Tapbp	Il1r1	Ldlr	Irf7	Lcp2	Pik3r5	Rnf144b	Il10ra	Csf1	Cdkn1a	Sema4d	Ccl22	Icosl	Cd48	Cxcl9	Ptgir	Ptafr	Cd40	Cxcl10	Csf3r	Ptger4	Tnfrsf1b	Nlrp3	Hbegf	Il15ra	Aplnr	Tlr1	Axl	Cybb	Adora2b	Msr1	Cd14	Gna15	Rasgrp1	Il4ra	Serpine1	Stab1	Ccl7	Cx3cl1
HALLMARK_KRAS_SIGNALING_UP	159	-0.556583	-1.93372	1.01199e-07	8.33721e-07	5.01486e-07	1922	tags=36%, list=15%, signal=32%	0.36478	58	Bmp2	Jup	Map4k1	Gabra3	Csf2ra	Pecam1	Prrx1	Eng	Il2rg	Kcnn4	Tmem158	Il10ra	Emp1	Tlr8	Cfh	Cxcl10	Ikzf1	Traf1	Tnfrsf1b	Hkdc1	Gadd45g	Plvap	Clec4a3	Hbegf	Fcer1g	Gfpt2	Lat2	Irf8	Apod	Itgb2	Ephb2	Akap12	C3ar1	Ctss	Adam8	Etv5	Spon1	Cfb	Dock2
HALLMARK_APICAL_JUNCTION	158	-0.557742	-1.93037	1.02088e-07	8.33721e-07	5.01486e-07	2265	tags=37%, list=17%, signal=31%	0.367089	58	Shroom2	Actb	Evl	Slit2	Actn1	Ldlrap1	Kcnh2	Adam15	Jup	Adamts5	Gtf2f1	Pecam1	Arhgef6	Layn	Bmp1	Col16a1	Sorbs3	Baiap2	Ptprc	Sdc3	Pcdh1	Amigo1	Myh9	Vav2	Cldn15	Atp1a3	Traf1	Cdh11	Lamc2	Itga3	Grb7	Rac2	Wnk4	Thbs3	Egfr	Cx3cl1	Myh10	Icam1	Thy1
HALLMARK_INTERFERON_GAMMA_RESPONSE	178	-0.515014	-1.80715	1.73713e-06	1.21599e-05	7.31422e-06	1720	tags=34%, list=13%, signal=30%	0.337079	60	Ifitm3	Irf7	Lcp2	Samhd1	Gbp3	Il18bp	St3gal5	Ifi30	Socs1	H2-Eb1	Il10ra	St8sia4	Psmb10	Cdkn1a	Irf5	H2-DMa	H2-Aa	Cfh	Cxcl9	Serping1	Cd40	Cxcl10	Oasl1	Fgl2	Tap1	Sp110	Il15ra	Cd74	Irf8	Ciita	Selp	Nlrc5	Il4ra	Gbp10	Bank1	Ccl7	Slamf7	Gbp4	Gbp9
HALLMARK_ANGIOGENESIS	30	-0.691064	-1.91034	0.00018595	0.00113895	0.000685081	1490	tags=47%, list=11%, signal=41%	0.466667	14	Fgfr1	Pglyrp1	Tnfrsf21	S100a4	Vav2	Thbd	Postn	Slco2a1	Vcan	Lum	Col5a2	Pf4	Col3a1	Lpl
HALLMARK_PROTEIN_SECRETION	90	0.397701	1.7021	0.000854498	0.00465227	0.00279836	5193	tags=64%, list=40%, signal=39%	0.644444	58	Bet1	Stx7	Sec22b	Cln5	Vps45	Lamp2	Copb1	Tmed2	Adam10	Gosr2	Uso1	Rab22a	Abca1	Lman1	Clcn3	Rab5a	Ykt6	Scamp1	Rab9	Ap3s1	Arf1	Sec24d	Copb2	M6pr	Arfgap3	Vamp4	Arcn1	Stx16	Cog2	Atp6v1h	Clta	Rps6ka3	Rab2a	Stx12	Vps4b	Tsg101	Cd63	Arfgef1	Ica1
HALLMARK_IL6_JAK_STAT3_SIGNALING	69	-0.543876	-1.72282	0.00194503	0.00866422	0.00521156	1925	tags=39%, list=15%, signal=34%	0.391304	27	Il3ra	Il1r1	Csf2ra	Il2rg	Pik3r5	Tgfb1	Il6st	Socs1	Csf1	Hmox1	Pdgfc	Tnfrsf21	Cxcl9	Lepr	Cxcl10	Csf3r	Tnfrsf1b	Il1r2	Il15ra	Cd14	Il4ra	Ccl7	Fas	Csf2rb2	Ccr1	Pf4	Ebi3
HALLMARK_KRAS_SIGNALING_DN	82	-0.524739	-1.68638	0.00178648	0.00866422	0.00521156	1488	tags=24%, list=11%, signal=22%	0.243902	20	Dlk2	Sox10	Prodh	Cacng1	Tcf7l1	Tg	Chst2	Camk1d	Lfng	Col2a1	Tgm1	Gprc5c	Ryr1	Efhd1	Myot	Edn1	Ckm	Smpx	Actc1	Krt5
HALLMARK_HYPOXIA	166	-0.429959	-1.5	0.00373582	0.0152546	0.0091757	2880	tags=37%, list=22%, signal=29%	0.36747	61	Mif	Ndst1	Ndrg1	Pdgfb	Aldoa	Cav1	Scarb1	Tpst2	Kif5a	Vldlr	Tnfaip3	Gpc1	Inha	Fosl2	Ier3	Ldha	Slc2a1	Aldoc	P4ha2	Slc2a5	Bhlhe40	Cp	Irs2	Tmem45a	Gapdh	Gpi1	Foxo3	Eno3	Gys1	Galk1	Cdkn1a	Tgm2	Sdc3	Hmox1	Grhpr	Myh9	S100a4	Pgf	Slc6a6
HALLMARK_COAGULATION	93	-0.485757	-1.59947	0.00497124	0.0173993	0.0104658	1743	tags=34%, list=13%, signal=30%	0.344086	32	Pecam1	Fn1	Bmp1	Tfpi2	Rapgef3	Capn5	Cfh	C1qa	Plek	Serping1	Lrp1	Maff	Htra1	Gda	Dpp4	Acox2	Mmp15	Thbd	Serpine1	Thbs1	Apoc2	Vwf	Cfb	Itga2	Mmp2	Sh2b2	Pf4	Mmp3	C3	Fbn1	F10	Cfd
HALLMARK_COMPLEMENT	146	-0.441811	-1.52566	0.00475039	0.0173993	0.0104658	2070	tags=30%, list=16%, signal=26%	0.30137	44	Cp	Cdh13	Cpm	Mmp12	Ctsh	Notch4	Irf7	Lcp2	Fn1	Gng2	Pik3r5	Tfpi2	Cfh	C1qa	Plek	Serping1	Lrp1	C1qc	Maff	Dpp4	Gngt2	Was	Fcer1g	Hspa1a	Pik3cg	Cdk5r1	Itgam	Mmp15	Rasgrp1	Serpine1	Col4a2	Ctss	Cfb	Psmb9	Cd55	Pla2g7	Cda	Mmp13	Casp1
HALLMARK_IL2_STAT5_SIGNALING	168	-0.428671	-1.49337	0.00639304	0.0208839	0.0125618	1925	tags=36%, list=15%, signal=31%	0.363095	61	Lrrc8c	Myc	Enpp1	Plagl1	Ctsz	Ecm1	Tnfsf10	She	Uck2	Bhlhe40	Il3ra	Bmp2	Hipk2	Prkch	Adam19	Pth1r	Lrig1	Slc29a2	Ifitm3	Ahnak	Gbp3	Nop2	Eno3	Ncs1	Socs1	Map6	Il10ra	Csf1	Tgm2	Gpr65	Emp1	Cd48	Igf1r	Tnfrsf21	Gsto1	Cxcl10	Maff	Socs2	Traf1
HALLMARK_APICAL_SURFACE	32	-0.589848	-1.63693	0.0081269	0.0248886	0.0149706	1657	tags=34%, list=13%, signal=30%	0.34375	11	Crocc	Il2rg	Atp8b1	Sulf2	Cx3cl1	Thy1	Il2rb	Hspb1	Pcsk9	Gas1	Srpx
HALLMARK_ESTROGEN_RESPONSE_LATE	149	-0.422535	-1.4626	0.0124949	0.0360146	0.0216629	2835	tags=34%, list=22%, signal=27%	0.342282	51	Slc9a3r1	Llgl2	Tiam1	Cav1	Celsr2	Myof	Scarb1	Slc7a5	Scnn1a	Ckb	Ccnd1	Prss23	Dlg5	Abca3	Slc2a8	Hr	Wfs1	Blvrb	Rapgefl1	Itpk1	Abhd2	Tfpi2	Il6st	Flnb	Xrcc3	Farp1	Sfn	Dcxr	Mill2	Rps6ka2	Atp2b4	Pkp3	Ncor2	Mest	Acox2	Emp2	Lamc2	Lsr	Slc24a3
[truncated: 45 more columns]

## Sheet: Fig. 2C
Gene	Description	FC_obesity.isotype_vs_no_obesity.isotype	PVALUE_obesity.isotype_vs_no_obesity.isotype	PVALUE_FDR_obesity.isotype_vs_no_obesity.isotype
Serpinb2	serine (or cysteine) peptidase inhibitor, clade B, member 2	5.44916	0.0334137	0.346988
Slc17a8	solute carrier family 17 (sodium-dependent inorganic phosphate cotransporter), member 8	4.09071	0.00513911	0.238258
A330035P11Rik	RIKEN cDNA A330035P11 gene	3.41621	0.0250453	0.32654
Gm11837	predicted gene 11837	3.40053	0.00840548	0.259666
Negr1	neuronal growth regulator 1	3.33344	0.00586119	0.238306
Phyhipl	phytanoyl-CoA hydroxylase interacting protein-like	3.25589	0.000860798	0.146967
Klrb1a	killer cell lectin-like receptor subfamily B member 1A	3.05362	0.0284505	0.337158
Kcnj13	potassium inwardly-rectifying channel, subfamily J, member 13	2.92148	0.00040013	0.131162
Gucy2f	guanylate cyclase 2f	2.87398	0.00687891	0.248838
Ntrk3	neurotrophic tyrosine kinase, receptor, type 3	2.85454	0.00227663	0.195005
Fam151b	family with sequence similarity 151, member B	2.70383	0.0163157	0.301345
Mgll	monoglyceride lipase	2.67487	2.15838e-05	0.0875158
Ypel4	yippee like 4	2.64404	0.0312862	0.342511
Sh3bgr	SH3-binding domain glutamic acid-rich protein	2.6145	0.000559235	0.135867
E430016F16Rik	RIKEN cDNA E430016F16 gene	2.57076	0.0320824	0.34436
1700029J07Rik	RIKEN cDNA 1700029J07 gene	2.5452	0.0240913	0.323233
Cdh10	cadherin 10	2.54484	0.00192708	0.195005
Slco1a4	solute carrier organic anion transporter family, member 1a4	2.53246	0.0260134	0.327494
Ftx	Ftx transcript, Xist regulator (non-protein coding)	2.36981	0.0189841	0.312009
Lpar4	lysophosphatidic acid receptor 4	2.35451	0.0328313	0.34685
Rasl10b	RAS-like, family 10, member B	2.25909	0.0089135	0.266805
AI427809	NA	2.22804	0.0134295	0.291804
Prss46	protease, serine 46	2.2173	0.00355212	0.224204
Ccdc148	coiled-coil domain containing 148	2.20715	0.0333567	0.346947
Gm15097	predicted gene 15097	2.16842	0.0486707	0.380731
Gpr37	G protein-coupled receptor 37	2.14137	5.1699e-05	0.0875158
Ypel2	yippee like 2	2.0738	0.000211314	0.115298
Lrrtm2	leucine rich repeat transmembrane neuronal 2	2.04593	0.010337	0.275101
Cpne4	copine IV	2.03728	8.91768e-06	0.0875158
Ccdc160	coiled-coil domain containing 160	2.01592	0.0372818	0.357604
Fign	fidgetin	2.01025	0.00232309	0.195005
Runx3	runt related transcription factor 3	-2.00023	0.0493802	0.382935
Cda	cytidine deaminase	-2.00039	0.0377885	0.357604
Fam213b	NA	-2.00984	0.0467683	0.376341
Inpp5d	inositol polyphosphate-5-phosphatase D	-2.01972	0.0397402	0.365238
Tns1	tensin 1	-2.02868	0.0130377	0.290511
Hk3	hexokinase 3	-2.03402	0.0175218	0.307002
Col13a1	collagen, type XIII, alpha 1	-2.04406	0.024391	0.325193
Ccl6	chemokine (C-C motif) ligand 6	-2.04605	0.0252604	0.32654
C5ar1	complement component 5a receptor 1	-2.06295	0.00544101	0.238306
Sqrdl	NA	-2.06688	0.0209845	0.317315
Smtnl2	smoothelin-like 2	-2.06864	0.0101844	0.275101
Sorcs2	sortilin-related VPS10 domain containing receptor 2	-2.06956	0.0338608	0.34777
BC026585	NA	-2.07207	0.0415848	0.368689
Myo1g	myosin IG	-2.08561	0.0470153	0.377272
Nxpe5	neurexophilin and PC-esterase domain family, member 5	-2.09339	0.0208499	0.317315
Wfdc17	WAP four-disulfide core domain 17	-2.09392	0.0444914	0.373349
Pf4	platelet factor 4	-2.10168	0.00358486	0.224611
Csf2rb	colony stimulating factor 2 receptor, beta, low-affinity (granulocyte-macrophage)	-2.10176	0.0289768	0.338295
Ccdc80	coiled-coil domain containing 80	-2.10213	0.0384461	0.360422
Milr1	mast cell immunoglobulin like receptor 1	-2.11221	0.0314194	0.342511
Mrc1	mannose receptor, C type 1	-2.12776	0.0194456	0.31277
Lfng	LFNG O-fucosylpeptide 3-beta-N-acetylglucosaminyltransferase	-2.1306	0.0192407	0.31277
Cytip	cytohesin 1 interacting protein	-2.14758	0.0287651	0.337829
Gm129	NA	-2.15257	0.0375125	0.357604
Mansc1	MANSC domain containing 1	-2.15362	0.0420412	0.368988
Islr	immunoglobulin superfamily containing leucine-rich repeat	-2.15736	0.040962	0.367454
Celf4	CUGBP, Elav-like family member 4	-2.16648	0.0317532	0.343407
Cd248	CD248 antigen, endosialin	-2.16662	0.0336465	0.347283
P2ry6	pyrimidinergic receptor P2Y, G-protein coupled, 6	-2.18076	0.0380202	0.358441
Slpi	secretory leukocyte peptidase inhibitor	-2.20889	0.0291248	0.338295
Epb4.1l3	NA	-2.21239	0.0455155	0.373918
Vdr	vitamin D (1,25-dihydroxyvitamin D3) receptor	-2.21612	0.0265911	0.329549
Pcsk6	proprotein convertase subtilisin/kexin type 6	-2.22112	0.0404577	0.367402
Il6ra	interleukin 6 receptor, alpha	-2.22323	0.0199641	0.313269
Slfn2	schlafen 2	-2.27277	0.0246457	0.325193
Mafb	v-maf musculoaponeurotic fibrosarcoma oncogene family, protein B (avian)	-2.27488	0.00611362	0.238306
Clec4n	C-type lectin domain family 4, member n	-2.2813	0.0200823	0.313269
Tmem179	transmembrane protein 179	-2.28192	0.0228634	0.318168
Lpl	lipoprotein lipase	-2.28535	0.00409668	0.233577
Aldh1a3	aldehyde dehydrogenase family 1, subfamily A3	-2.29417	0.012337	0.28738
Efs	embryonal Fyn-associated substrate	-2.29797	0.0193149	0.31277
Mfap2	microfibrillar-associated protein 2	-2.2981	0.0494542	0.382935
Kif26a	kinesin family member 26A	-2.30895	0.000283146	0.119968
Pde3a	phosphodiesterase 3A, cGMP inhibited	-2.32818	0.0374991	0.357604
Tgfbi	transforming growth factor, beta induced	-2.33321	0.0358842	0.354462
Nfam1	Nfat activating molecule with ITAM motif 1	-2.33436	0.0323354	0.345123
Agap2	ArfGAP with GTPase domain, ankyrin repeat and PH domain 2	-2.34571	0.0440487	0.372893
Cyp4f18	cytochrome P450, family 4, subfamily f, polypeptide 18	-2.35199	0.0474669	0.378653
Gprc5c	G protein-coupled receptor, family C, group 5, member C	-2.35895	0.0499352	0.383106
Pou3f1	POU domain, class 3, transcription factor 1	-2.37782	0.0126495	0.288896
Htra3	HtrA serine peptidase 3	-2.39587	0.0453215	0.373915
Ace	angiotensin I converting enzyme (peptidyl-dipeptidase A) 1	-2.40607	0.00952676	0.272502
Dok2	docking protein 2	-2.43218	0.0368811	0.357604
Col11a1	collagen, type XI, alpha 1	-2.45418	0.0147511	0.299539
Emilin2	elastin microfibril interfacer 2	-2.472	0.0409844	0.367454
Prnd	prion like protein doppel	-2.481	0.0418153	0.368689
Myh3	myosin, heavy polypeptide 3, skeletal muscle, embryonic	-2.49909	0.0163783	0.301573
Epsti1	epithelial stromal interaction 1 (breast)	-2.54246	0.040432	0.367402
Lipg	lipase, endothelial	-2.55688	0.0395721	0.364707
Cd24a	CD24a antigen	-2.57399	0.0453252	0.373915
Pcsk9	proprotein convertase subtilisin/kexin type 9	-2.58043	0.000827134	0.146967
Rtn4rl2	reticulon 4 receptor-like 2	-2.58326	0.0211633	0.317315
Etv4	ets variant 4	-2.59686	0.000181281	0.107903
Osbp2	oxysterol binding protein 2	-2.64377	0.0306284	0.342511
Apol9a	apolipoprotein L 9a	-2.65309	0.00986899	0.273223
Tubb4a	tubulin, beta 4A class IVA	-2.66871	0.0061146	0.238306
Clip3	CAP-GLY domain containing linker protein 3	-2.67997	0.0222501	0.317737
Lbp	lipopolysaccharide binding protein	-2.72109	0.0491812	0.382771
Plac8	placenta-specific 8	-2.72934	0.0160423	0.299539
Syne4	spectrin repeat containing, nuclear envelope family member 4	-2.73609	0.0343465	0.349361
Apcdd1	adenomatosis polyposis coli down-regulated 1	-2.75605	0.0444244	0.373349
Camk2a	calcium/calmodulin-dependent protein kinase II alpha	-2.77427	0.0318378	0.343423
Ptpro	protein tyrosine phosphatase, receptor type, O	-2.77845	0.0469188	0.376933
Cnnm1	cyclin M1	-2.78436	6.54745e-05	0.0875158
Ms4a4c	membrane-spanning 4-domains, subfamily A, member 4C	-2.80965	0.0349158	0.3509
Tnnt2	troponin T2, cardiac	-2.83516	0.00888535	0.266805
F10	coagulation factor X	-2.86242	0.0210665	0.317315
B130034C11Rik	RIKEN cDNA B130034C11 gene	-2.90565	0.0440051	0.372893
Cidec	cell death-inducing DFFA-like effector c	-2.9329	0.041126	0.367454
Arl5c	ADP-ribosylation factor-like 5C	-2.95164	0.0377841	0.357604
Ephb3	Eph receptor B3	-2.98402	0.034477	0.349361
Mrgprf	MAS-related GPR, member F	-2.9876	0.0376105	0.357604
B430306N03Rik	RIKEN cDNA B430306N03 gene	-3.00542	0.0219678	0.317631
Samsn1	SAM domain, SH3 domain and nuclear localization signals, 1	-3.05434	0.0174975	0.307002
Gulo	gulonolactone (L-) oxidase	-3.06097	0.0371635	0.357604
Nod2	nucleotide-binding oligomerization domain containing 2	-3.06446	0.0219506	0.317631
H2-T10	histocompatibility 2, T region locus 10	-3.08099	0.0272561	0.333096
Wbscr17	NA	-3.08861	0.0377949	0.357604
Peg3	paternally expressed 3	-3.12689	0.0352976	0.352079
Plin4	perilipin 4	-3.16995	0.0426286	0.371405
Fam20a	FAM20A, golgi associated secretory pathway pseudokinase	-3.20886	0.0226792	0.317941
Grrp1	NA	-3.22446	0.0375385	0.357604
Clec10a	C-type lectin domain family 10, member A	-3.27534	0.0197575	0.313252
Edn1	endothelin 1	-3.30596	0.0407925	0.367454
Adipoq	adiponectin, C1Q and collagen domain containing	-3.31762	0.011434	0.279343
Cdh15	cadherin 15	-3.37161	0.0263401	0.328186
Lmcd1	LIM and cysteine-rich domains 1	-3.38841	0.00896828	0.266908
Alox5	arachidonate 5-lipoxygenase	-3.42139	0.0325586	0.346348
Rasgrp4	RAS guanyl releasing protein 4	-3.47352	0.0121899	0.28609
Smad9	SMAD family member 9	-3.5939	0.0106552	0.275101
Islr2	immunoglobulin superfamily containing leucine-rich repeat 2	-3.59511	0.0379699	0.35823
Padi3	peptidyl arginine deiminase, type III	-3.60502	0.00519583	0.238258
Cd163	CD163 antigen	-3.80359	0.0454866	0.373915
Chi3l3	NA	-3.89259	0.0149037	0.299539
Ank3	ankyrin 3, epithelial	-3.94425	0.0120227	0.284184
Cnn1	calponin 1	-3.9778	0.0181541	0.308836
Treml2	triggering receptor expressed on myeloid cells-like 2	-4.00102	0.00753916	0.252806
Cd177	CD177 antigen	-4.02747	0.0295775	0.340168
Slc39a4	solute carrier family 39 (zinc transporter), member 4	-4.0802	0.0345257	0.349361
Lrrc15	leucine rich repeat containing 15	-4.21367	0.0331521	0.34685
Ildr2	immunoglobulin-like domain containing receptor 2	-4.43819	0.0499831	0.383179
Gm5431	predicted gene 5431	-4.44199	0.0179861	0.308836
Lrg1	leucine-rich alpha-2-glycoprotein 1	-4.48337	0.00117775	0.165835
Btn2a2	butyrophilin, subfamily 2, member A2	-4.48784	0.00571042	0.238306
Pcdhga11	protocadherin gamma subfamily A, 11	-4.69031	0.0253705	0.327154
Ret	ret proto-oncogene	-4.90656	0.0309205	0.342511
Actc1	actin, alpha, cardiac muscle 1	-5.09478	0.0214773	0.317315
Slfn1	schlafen 1	-5.10614	0.00722637	0.25114
Tacr1	tachykinin receptor 1	-5.24708	0.00929761	0.269672
Chp2	calcineurin-like EF hand protein 2	-5.31765	0.00820568	0.258301
Cd3d	CD3 antigen, delta polypeptide	-5.48315	0.0384784	0.360422
Gli2	GLI-Kruppel family member GLI2	-5.62307	0.00786516	0.254911
1700112E06Rik	NA	-5.68023	0.00810953	0.257129
Vsig4	V-set and immunoglobulin domain containing 4	-5.76288	0.0465033	0.376134
Them6	thioesterase superfamily member 6	-5.78985	0.0229811	0.318452
Spint2	serine protease inhibitor, Kunitz type 2	-5.82812	0.00469541	0.238258
Cma1	chymase 1, mast cell	-5.98903	0.0254859	0.327494
Fam189a2	family with sequence similarity 189, member A2	-8.27023	0.00422974	0.233577
Retn	resistin	-9.87108	0.00629154	0.242317
Pgam2	phosphoglycerate mutase 2	-10.2551	0.0187412	0.311442
Cfd	complement factor D (adipsin)	-10.5433	0.00530691	0.238258
Krt5	keratin 5	-15.1499	0.0140054	0.295685
Krt35	keratin 35	-16.1469	0.0260923	0.327494

## Sheet: Fig. 2D
Obese	Non-obese
10.1825	17.2931
8.64172	0
11.7132	0
19.5263	3.53141
10.7693	0
13.1202	2.42913
8.68358	4.87976
7.72641	0
13.8639	0
15.9032

[truncated: 39 more sheets: Fig. 3A, Fig. 3B, Fig. 3C-top, Fig. 3C-bottom, Fig. 3D, Fig. 4A, Fig. 4B, Fig. 4C, Fig. 4D, Fig. 4E, Fig. 5B, Fig. 5C, Fig. 5D, Fig. 5E, Fig. 6A, Fig. 6B, Fig. 6C, Suppl. Fig. 1A, Suppl. Fig. 1B, Suppl. Fig. 2C …]
